# Supplementary material for: Investigating the Differential Circulating microRNA Expression in Adolescent Females with Severe Idiopathic Scoliosis: A Proof-of-Concept Observational Clinical Study
Source: Int J Mol Sci. 2024 Jan 1;25(1):570. doi: 10.3390/ijms25010570 (PMC10779108; doi:10.3390/ijms25010570)
Supplement: Supplementary file 1 [file ijms-25-00570-s001.zip]

Archive with 10 entries (10 files):
- Supplementary Caption Raimondi L et al.pdf
- Supplementary Figure 1 REVISED.pdf
- Supplementary Figure 2 REVISED.pdf
- Supplementary Figure 3 REVISED.pdf
- Supplementary Figure 4.pdf
- Supplementary Table 1.pdf
- Supplementary Table 2.pdf
- Supplementary Table 3.pdf
- Supplementary Table 4 REVISED.xlsx
- WB AIS EVs.pdf
