# Supplementary material for: Investigating the Differential Circulating microRNA Expression in Adolescent Females with Severe Idiopathic Scoliosis: A Proof-of-Concept Observational Clinical Study
Source: Int J Mol Sci. 2024 Jan 1;25(1):570. doi: 10.3390/ijms25010570 (PMC10779108; doi:10.3390/ijms25010570)
Supplement: Supplementary file 1 [file ijms-25-00570-s001.zip › Supplementary Table 4 REVISED.xlsx]

## Sheet: VolcanoPlot
Significant	-Log10(p-value)	Difference	Genes	Protein.Group	Protein.Ids	Protein.Names	First.Protein.Description	Symbol color	Symbol type	Symbol size	Show label	C2	C3	C4	C5	C9	PZ6	PZ15	PZ18	PZ19	PZ20
	2.75836	-0.342433	RBP4	P02753	P02753	RET4_HUMAN	Retinol-binding protein 4	Color2 [DarkGray]	1	4		20.4778	20.2904	20.404	20.5135	20.3956	20.0051	19.9879	20.3267	20.0281	20.0213
	2.63687	2.37864	IGHV3OR16-10	A0A075B7F0	A0A075B7F0	A0A075B7F0_HUMAN	Immunoglobulin heavy variable 3/OR16-10 (non-functional) (Fragment)	Color2 [DarkGray]	1	4		17.4702	17.7814	19.7596	17.281	18.0057	20.5886	20.4466	20.6982	21.1673	19.2905
	2.59874	-2.2392	EIF5A	P63241	P63241;Q6IS14	IF5A1_HUMAN	Eukaryotic translation initiation factor 5A-1	Color2 [DarkGray]	1	4		18.1464	17.2262	17.0424	16.394	16.4868	13.8876	15.903	14.4714	15.6904	14.1474
	1.9704	2.88821	IGKV1-13	A0A0B4J2D9;P0DP09	A0A0B4J2D9;P0DP09	KV113_HUMAN;KVD13_HUMAN	Immunoglobulin kappa variable 1D-13	Color2 [DarkGray]	1	4		18.4816	18.0806	19.3181	17.9557	18.2441	18.5313	21.2496	22.9386	23.1224	20.6793
	1.95626	-0.307468	PGLYRP2	Q96PD5	Q96PD5	PGRP2_HUMAN	N-acetylmuramoyl-L-alanine amidase	Color2 [DarkGray]	1	4		20.2059	20.2376	20.1273	20.084	20.1353	20.1913	19.6775	19.8283	19.7444	19.8113
	1.94064	1.20855	IGHA2	P01877	P01877	IGHA2_HUMAN	Immunoglobulin heavy constant alpha 2	Color2 [DarkGray]	1	4		20.7747	20.9413	19.8855	20.5811	20.9289	21.2977	21.0286	21.7285	22.6096	22.4898
	1.77686	-0.930907	COLEC10	Q9Y6Z7	Q9Y6Z7	COL10_HUMAN	Collectin-10	Color2 [DarkGray]	1	4		17.1398	17.1653	17.6281	17.2388	17.0811	16.7426	16.386	17.1178	15.4908	15.8615
	1.75191	3.19802	CFL1	P23528	P23528;Q9Y281	COF1_HUMAN	Cofilin-1	Color2 [DarkGray]	1	4		13.6278	14.1301	19.0809	14.7221	16.1949	18.4179	19.6394	17.1959	19.2922	19.2006
	1.74412	-0.452528	PON3	Q15166	Q15166	PON3_HUMAN	Serum paraoxonase/lactonase 3	Color2 [DarkGray]	1	4		20.3693	20.1701	20.6962	20.1658	19.9744	19.7155	19.7861	20.1475	19.6062	19.8579
	1.73747	-0.335134	APOH	P02749	P02749	APOH_HUMAN	Beta-2-glycoprotein 1	Color2 [DarkGray]	1	4		23.6379	23.4257	23.6023	23.472	23.2753	23.0487	23.466	23.2213	23.081	22.9205
	1.71362	-1.52257	HSP90AB1	P08238	P08238	HS90B_HUMAN	Heat shock protein HSP 90-beta	Color2 [DarkGray]	1	4		18.6102	17.1712	17.4215	16.5635	16.6764	16.5484	16.608	15.6289	15.4215	14.6231
	1.59478	-1.31051	LPA	P08519	P08519	APOA_HUMAN	Apolipoprotein(a)	Color2 [DarkGray]	1	4		21.7634	23.6595	21.977	21.9639	23.7037	20.9819	21.3913	20.7812	21.8709	21.4895
	1.53401	-1.19812	EEF1A1	P68104;Q5VTE0	P68104;Q5VTE0	EF1A1_HUMAN;EF1A3_HUMAN	Elongation factor 1-alpha 1	Color2 [DarkGray]	1	4		18.3421	17.5442	17.4021	16.6243	16.4878	16.1104	17.0207	15.5297	16.396	15.353
	1.52365	-1.74956	SLC4A1	P02730	P02730	B3AT_HUMAN	Band 3 anion transport protein	Color2 [DarkGray]	1	4		17.8116	17.9488	17.1262	17.6515	17.6255	17.4829	14.6802	17.3736	15.398	14.4812
	1.50349	3.49247	SAA1	P0DJI8	P0DJI8	SAA1_HUMAN	Serum amyloid A-1 protein	Color2 [DarkGray]	1	4		16.8987	17.1771	17.5648	16.8247	16.8965	18.1597	25.4959	20.2082	20.7027	18.2575
	1.47005	-0.189296	GC	P02774	P02774	VTDB_HUMAN	Vitamin D-binding protein	Color2 [DarkGray]	1	4		22.1883	22.285	22.1616	22.0677	22.1898	21.8584	21.8063	22.1194	22.0553	22.1064
	1.46252	0.352622	SERPINA1	P01009	P01009	A1AT_HUMAN	Alpha-1-antitrypsin	Color2 [DarkGray]	1	4		25.4683	25.4641	25.115	25.4165	25.3668	25.3758	26.0756	25.9028	25.6238	25.6158
	1.38816	0.580734	ORM1	P02763	P02763	A1AG1_HUMAN	Alpha-1-acid glycoprotein 1	Color2 [DarkGray]	1	4		22.6091	22.8517	22.1397	22.5656	23.0096	22.7795	23.9054	23.2193	23.0634	23.1117
	1.38513	0.400894	C8B	P07358	P07358	CO8B_HUMAN	Complement component C8 beta chain	Color2 [DarkGray]	1	4		20.9379	20.9704	21.1151	20.9527	21.0967	21.5895	21.661	20.7814	21.5109	21.5345
	1.36831	0.907541	IGHA1	P01876	P01876	IGHA1_HUMAN	Immunoglobulin heavy constant alpha 1	Color2 [DarkGray]	1	4		25.4632	25.1198	24.5169	25.3361	25.0938	25.3243	25.2477	25.8917	26.8024	26.8015
	1.36392	-0.213409	LCAT	P04180	P04180	LCAT_HUMAN	Phosphatidylcholine-sterol acyltransferase	Color2 [DarkGray]	1	4		18.3725	18.1048	18.035	18.243	18.2612	18.0934	18.0365	17.941	17.7572	18.1214
	1.35933	-0.294741	KRT15	P19012	P19012	K1C15_HUMAN	Keratin, type I cytoskeletal 15	Color2 [DarkGray]	1	4		24.067	23.8377	23.5821	23.7915	23.6573	23.6869	23.396	23.7289	23.2762	23.3738
	1.30103	1.71491	DSP	P15924	P15924	DESP_HUMAN	Desmoplakin	Color2 [DarkGray]	1	4		16.0022	15.5613	16.9659	16.1598	14.5647	19.0457	18.7023	15.84	16.3772	17.8633
	1.25766	-0.483326	PROC	P04070	P04070	PROC_HUMAN	Vitamin K-dependent protein C	Color2 [DarkGray]	1	4		16.4943	16.1422	16.5995	16.0595	15.7055	15.3991	15.8989	15.3569	15.844	16.0855
	1.21754	-0.302979	PON1	P27169	P27169	PON1_HUMAN	Serum paraoxonase/arylesterase 1	Color2 [DarkGray]	1	4		22.1258	21.9272	22.1829	21.997	21.8824	21.7621	21.8686	22.0865	21.3847	21.4986
	1.20321	0.84296	MST1	P26927	P26927;Q2TV78	HGFL_HUMAN	Hepatocyte growth factor-like protein	Color2 [DarkGray]	1	4		19.4769	18.4077	19.6284	19.4471	18.2494	19.7975	20.5745	19.1869	20.3444	19.5211
	1.19727	1.1885	RAP1A;RAP1B	P61224;P62834	P61224;P62834	RAP1A_HUMAN;RAP1B_HUMAN	Ras-related protein Rap-1b	Color2 [DarkGray]	1	4		14.2742	14.1211	14.3037	14.1447	14.3381	17.2	15.6603	15.6131	13.8794	14.7715
	1.18774	0.362793	RNASE4	P34096	P34096	RNAS4_HUMAN	Ribonuclease 4	Color2 [DarkGray]	1	4		15.7206	15.2873	15.9811	15.899	15.6693	16.0068	16.4942	15.762	15.9969	16.1113
	1.17916	0.457465	SELL	P14151	P14151	LYAM1_HUMAN	L-selectin	Color2 [DarkGray]	1	4		15.6471	15.7311	16.0551	15.6982	15.8107	16.2862	16.0523	16.104	15.7934	16.9936
	1.17876	-0.412498	QSOX1	O00391	O00391	QSOX1_HUMAN	Sulfhydryl oxidase 1	Color2 [DarkGray]	1	4		18.2347	18.3895	18.0242	18.228	18.1492	17.5412	18.3523	18.0251	17.7516	17.2928
	1.17293	-1.16317	IGLV5-37	A0A075B6J1	A0A075B6J1	LV537_HUMAN	Immunoglobulin lambda variable 5-37	Color2 [DarkGray]	1	4		18.0822	19.2064	17.8735	17.9854	18.9027	18.1088	15.9181	16.3824	18.3838	17.4411
	1.14602	0.360767	CPN2	P22792	P22792	CPN2_HUMAN	Carboxypeptidase N subunit 2	Color2 [DarkGray]	1	4		19.3221	19.8107	19.5426	19.2325	19.5726	19.4983	20.2167	19.8749	20.1101	19.5845
	1.14394	0.477947	CPN1	P15169	P15169	CBPN_HUMAN	Carboxypeptidase N catalytic chain	Color2 [DarkGray]	1	4		17.867	18.4404	18.1509	18.2005	18.5309	18.5512	19.152	18.9949	18.8544	18.0271
	1.13861	1.1439	TUBA4A	P68366	P0DPH7;P0DPH8;P68363;P68366;Q6PEY2;Q71U36;Q9BQE3;Q9NY65	TBA4A_HUMAN	Tubulin alpha-4A chain	Color2 [DarkGray]	1	4		14.7951	15.4741	16.1158	15.1736	16.6396	17.0583	18.2979	16.7692	15.9311	15.8611
	1.08931	0.336084	IGLV1-40	P01703	P01703	LV140_HUMAN	Immunoglobulin lambda variable 1-40	Color2 [DarkGray]	1	4		20.3436	20.0682	20.3608	20.452	20.2262	20.6686	20.5719	20.5377	21.1581	20.1949
	1.02833	0.632796	FCGBP	Q9Y6R7	Q9Y6R7	FCGBP_HUMAN	IgGFc-binding protein	Color2 [DarkGray]	1	4		19.0987	19.3673	18.389	18.8986	19.2836	18.6889	20.1439	19.2862	20.0297	20.0523
	1.00485	0.918505	LBP	P18428	P18428	LBP_HUMAN	Lipopolysaccharide-binding protein	Color2 [DarkGray]	1	4		18.4388	17.6985	18.12	18.1948	17.6234	18.4894	20.3127	18.3057	19.7353	17.8249
	0.996822	-0.207286	A1BG	P04217	P04217	A1BG_HUMAN	Alpha-1B-glycoprotein	Color2 [DarkGray]	1	4		22.6441	22.4304	22.7888	22.4619	22.3075	22.1505	22.1844	22.4805	22.4977	22.2832
	0.984782	0.258562	LYZ	P61626	P61626	LYSC_HUMAN	Lysozyme C	Color2 [DarkGray]	1	4		18.4365	18.6648	18.4889	18.7407	18.7626	19.187	19.0943	18.4936	18.8692	18.7422
	0.954217	-0.252051	CLU	P10909	P10909	CLUS_HUMAN	Clusterin	Color2 [DarkGray]	1	4		22.0545	22.0358	21.823	22.0324	22.1323	21.8294	21.8711	22.1376	21.3527	21.627
	0.938691	-0.236129	KNG1	P01042	P01042	KNG1_HUMAN	Kininogen-1	Color2 [DarkGray]	1	4		23.1774	23.0435	23.1609	23.0499	22.9936	22.5821	22.5717	23.1006	23.1917	22.7985
	0.920797	0.612634	IGHV3-9	P01782	P01782;P0DP04	HV309_HUMAN	Immunoglobulin heavy variable 3-9	Color2 [DarkGray]	1	4		20.6819	20.9236	20.3202	20.7293	20.9068	21.2786	20.7482	21.0832	22.6159	20.899
	0.919405	-0.261665	CCDC13	Q8IYE1	Q8IYE1	CCD13_HUMAN	Coiled-coil domain-containing protein 13	Color2 [DarkGray]	1	4		20.0528	20.2512	20.4631	20.0515	19.8789	20.1201	20.1789	19.6716	19.7554	19.6631
	0.907206	-0.537105	GPLD1	P80108	P80108	PHLD_HUMAN	Phosphatidylinositol-glycan-specific phospholipase D	Color2 [DarkGray]	1	4		18.0845	18.1872	18.2721	18.1207	18.0293	18.0679	16.3964	17.9818	17.9169	17.6452
	0.900805	-0.795301	CFP	P27918	P27918	PROP_HUMAN	Properdin	Color2 [DarkGray]	1	4		21.7453	22.5864	22.3037	22.6284	22.8295	22.769	20.3576	21.0167	21.7964	22.1772
	0.897195	0.282699	C8A	P07357	P07357	CO8A_HUMAN	Complement component C8 alpha chain	Color2 [DarkGray]	1	4		20.7684	20.9304	20.9359	20.6786	20.8484	21.3742	21.0926	20.5122	21.2543	21.3419
	0.883049	-0.331765	CLEC3B	P05452	P05452	TETN_HUMAN	Tetranectin	Color2 [DarkGray]	1	4		17.9851	18.1177	17.7168	17.9037	18.0595	18.0372	17.2057	17.9946	17.1871	17.6992
	0.865535	0.818843	THBS1	P07996	P07996	TSP1_HUMAN	Thrombospondin-1	Color2 [DarkGray]	1	4		20.1699	19.1116	21.3867	20.3784	19.2271	20.6831	21.6178	20.6305	21.3204	20.1161
	0.864403	-0.495744	C1QTNF3	Q9BXJ4	Q9BXJ4	C1QT3_HUMAN	Complement C1q tumor necrosis factor-related protein 3	Color2 [DarkGray]	1	4		17.3398	17.8583	17.4885	17.2575	17.6029	18.064	16.5387	16.7959	16.5775	17.0922
	0.862583	1.37556	TPM4	P67936	P67936	TPM4_HUMAN	Tropomyosin alpha-4 chain	Color2 [DarkGray]	1	4		12.8348	15.0673	12.1813	12.9159	14.8242	16.7652	15.7439	14.0852	13.3895	14.7175
	0.848481	0.426276	C9	P02748	P02748	CO9_HUMAN	Complement component C9	Color2 [DarkGray]	1	4		21.1812	21.4168	20.91	21.0228	21.3167	21.3063	22.3983	21.2314	21.9242	21.1187
	0.843714	0.139293	ITIH4	Q14624	Q14624	ITIH4_HUMAN	Inter-alpha-trypsin inhibitor heavy chain H4	Color2 [DarkGray]	1	4		21.3721	21.5657	21.4585	21.2061	21.4563	21.6416	21.5255	21.4852	21.7282	21.3747
	0.827893	1.17255	RPS27A;UBA52;UBB;UBC	P0CG47;P0CG48;P62979;P62987	P0CG47;P0CG48;P62979;P62987	RL40_HUMAN;RS27A_HUMAN;UBB_HUMAN;UBC_HUMAN	Polyubiquitin-B	Color2 [DarkGray]	1	4		17.6353	17.397	17.2935	17.4732	17.5431	18.4426	21.4996	18.0406	17.6354	17.5867
	0.823209	-0.585304	HSPA8	P11142	P11142;P54652	HSP7C_HUMAN	Heat shock cognate 71 kDa protein	Color2 [DarkGray]	1	4		17.7661	17.3108	17.2033	17.2032	17.5898	17.8884	17.1868	16.8344	15.8085	16.4286
	0.809739	0.307718	COL18A1	P39060	P39060	COIA1_HUMAN	Collagen alpha-1(XVIII) chain	Color2 [DarkGray]	1	4		17.6109	17.4488	17.9306	17.7157	17.6839	18.3859	18.0272	17.3152	18.1636	18.0365
	0.806895	0.397333	SERPINA3	P01011	P01011	AACT_HUMAN	Alpha-1-antichymotrypsin	Color2 [DarkGray]	1	4		21.9976	22.0474	21.8553	21.9116	21.8923	22.1472	23.2795	22.198	22.2923	21.774
	0.80464	0.283569	PRDX2	P32119	P32119	PRDX2_HUMAN	Peroxiredoxin-2	Color2 [DarkGray]	1	4		18.3074	18.5071	18.5171	17.9318	18.2025	18.5471	18.6669	19.0768	18.3584	18.2346
	0.791395	-0.479346	APOA2	P02652	P02652	APOA2_HUMAN	Apolipoprotein A-II	Color2 [DarkGray]	1	4		24.3262	24.482	24.9005	24.1367	23.8599	23.4237	23.0838	24.4185	24.1581	24.2246
	0.785704	0.497805	IGHV3-33	P01772	A0A0J9YY99;P01768;P01772;P0DP02;P0DP03	HV333_HUMAN	Immunoglobulin heavy variable 3-33	Color2 [DarkGray]	1	4		24.7375	24.8419	25.0257	24.4379	24.7782	25.0712	24.5965	25.1856	26.4379	25.0191
	0.774282	0.173075	C1RL	Q9NZP8	Q9NZP8	C1RL_HUMAN	Complement C1r subcomponent-like protein	Color2 [DarkGray]	1	4		19.2882	19.4573	19.016	18.938	19.3898	19.4669	19.5452	19.2902	19.3571	19.2952
	0.764094	0.344692	C8G	P07360	P07360	CO8G_HUMAN	Complement component C8 gamma chain	Color2 [DarkGray]	1	4		21.2324	21.2265	21.4036	21.1531	21.2281	21.8203	22.0037	20.7329	21.5686	21.8417
	0.724359	0.984963	IGHV1-8	P0DP01	P0DP01	HV108_HUMAN	Immunoglobulin heavy variable 1-8	Color2 [DarkGray]	1	4		18.9402	19.5552	16.4595	19.0644	19.0913	19.0819	19.0909	19.4638	21.216	19.183
	0.716957	0.483168	IGKV1-39;IGKV1D-39	P01597;P04432	P01597;P04432	KV139_HUMAN;KVD39_HUMAN	Immunoglobulin kappa variable 1-39	Color2 [DarkGray]	1	4		23.3553	23.5728	24.4283	23.2875	23.6811	24.1217	23.5641	24.2356	25.1105	23.7089
	0.712971	-0.321218	FCN2	Q15485	Q15485	FCN2_HUMAN	Ficolin-2	Color2 [DarkGray]	1	4		18.9721	18.9785	19.3141	19.1049	18.8817	19.2255	18.477	19.1411	18.7304	18.0712
	0.707648	-0.997746	IGFBP3	P17936	P17936	IBP3_HUMAN	Insulin-like growth factor-binding protein 3	Color2 [DarkGray]	1	4		18.122	18.0495	18.367	17.6985	17.5734	17.4107	14.2202	17.816	17.4781	17.8967
	0.706701	2.16877	S100A9	P06702	P06702	S10A9_HUMAN	Protein S100-A9	Color2 [DarkGray]	1	4		16.5528	16.0468	16.0574	16.2245	18.8284	17.2043	24.6236	18.2338	17.5774	16.9146
	0.695004	0.991114	DEFA1B;DEFA3	P59665;P59666	P59665;P59666	DEF1_HUMAN;DEF3_HUMAN	Neutrophil defensin 1	Color2 [DarkGray]	1	4		17.7417	17.1352	17.5167	17.8487	17.4557	17.7545	21.3292	18.0293	17.8447	17.6959
	0.694614	-0.206184	CFH	P08603	P08603;Q03591	CFAH_HUMAN	Complement factor H	Color2 [DarkGray]	1	4		26.1049	26.3136	25.8891	26.2938	26.3232	26.1351	25.5261	26.1989	25.9219	26.1117
	0.691936	-0.453161	IGHV4-39	P01824	P01824	HV439_HUMAN	Immunoglobulin heavy variable 4-39	Color2 [DarkGray]	1	4		16.0071	16.0853	16.8508	16.5058	16.3453	15.8692	15.1325	15.4392	16.6949	16.3927
	0.691783	0.548125	IGHV1-24	A0A0C4DH33	A0A0C4DH33	HV124_HUMAN	Immunoglobulin heavy variable 1-24	Color2 [DarkGray]	1	4		16.5265	17.1582	16.8725	16.468	17.453	17.2301	17.2859	18.2299	18.1466	16.3262
	0.69105	-0.360642	COLEC11	Q9BWP8	Q9BWP8	COL11_HUMAN	Collectin-11	Color2 [DarkGray]	1	4		18.5355	18.8969	19.5547	18.9079	18.7885	18.5148	18.0793	19.0676	18.2246	18.994
	0.673725	0.703032	IGKV6D-21	A0A0A0MT36	A0A0A0MT36;A0A0C4DH26	KVD21_HUMAN	Immunoglobulin kappa variable 6D-21	Color2 [DarkGray]	1	4		18.6064	18.0402	19.4981	18.2545	18.1156	18.779	18.0754	18.6909	20.4307	20.054
	0.670384	-0.238186	CFI	P05156	P05156	CFAI_HUMAN	Complement factor I	Color2 [DarkGray]	1	4		21.4376	21.5639	20.9158	21.3936	21.5306	21.1398	21.5103	21.0738	21.2311	20.6957
	0.66458	0.405387	IGKV2-40;IGKV2D-40	A0A087WW87;P01614	A0A087WW87;P01614	KV240_HUMAN;KVD40_HUMAN	Immunoglobulin kappa variable 2-40	Color2 [DarkGray]	1	4		22.0059	22.5182	22.6437	22.2257	22.5255	22.6734	21.9927	22.9673	23.7053	22.6073
	0.664114	-0.372262	LUM	P51884	P51884	LUM_HUMAN	Lumican	Color2 [DarkGray]	1	4		19.1355	19.8283	19.4203	18.8917	19.5917	18.8729	18.7908	19.8337	18.5096	18.9993
	0.649021	0.390338	IGHV1-18	A0A0C4DH31	A0A0C4DH31	HV118_HUMAN	Immunoglobulin heavy variable 1-18	Color2 [DarkGray]	1	4		22.8075	22.8225	22.985	22.7239	22.8304	23.2704	22.4045	23.3524	24.1883	22.9055
	0.64862	-0.758214	IGHV5-10-1	A0A0J9YXX1	A0A0J9YXX1	HV5X1_HUMAN	Immunoglobulin heavy variable 5-10-1	Color2 [DarkGray]	1	4		20.3671	20.0089	20.894	20.5037	20.5039	20.5435	18.5534	21.2042	18.3158	19.8694
	0.639515	0.469064	IGHV3-13	P01766	P01766	HV313_HUMAN	Immunoglobulin heavy variable 3-13	Color2 [DarkGray]	1	4		20.9077	21.1841	21.3538	20.8556	21.2505	22.0196	21.3405	20.868	22.7065	20.9625
	0.639035	-0.065274	C5	P01031	P01031	CO5_HUMAN	Complement C5	Color2 [DarkGray]	1	4		24.1188	24.1326	24.0933	24.1243	24.0928	24.0205	24.1556	24.1654	23.9116	23.9823
	0.636763	0.380859	FGB	P02675	P02675	FIBB_HUMAN	Fibrinogen beta chain	Color2 [DarkGray]	1	4		28.9194	29.2212	28.9599	29.5437	29.7571	30.4484	29.9057	29.447	29.5087	28.9957
	0.636133	0.415327	IGKV1-37	A0A075B6S9	A0A075B6S9	A0A075B6S9_HUMAN	Immunoglobulin kappa variable 1-37 (non-functional) (Fragment)	Color2 [DarkGray]	1	4		19.0214	18.0782	18.4364	18.9845	18.345	18.8676	18.1493	19.027	19.7836	19.1146
	0.634005	0.554673	IGHV3-21	A0A0B4J1V1	A0A0B4J1V1	HV321_HUMAN	Immunoglobulin heavy variable 3-21	Color2 [DarkGray]	1	4		17.8155	17.3121	18.0924	17.555	17.0084	18.1755	17.5566	17.9306	19.5423	17.3518
	0.631471	-0.637307	CNDP1	Q96KN2	Q96KN2	CNDP1_HUMAN	Beta-Ala-His dipeptidase	Color2 [DarkGray]	1	4		17.4787	17.4586	16.7129	17.6772	17.5514	17.5972	14.9754	16.8811	17.4013	16.8373
	0.628751	0.403305	LRG1	P02750	P02750	A2GL_HUMAN	Leucine-rich alpha-2-glycoprotein	Color2 [DarkGray]	1	4		19.6259	20.5032	19.8891	19.4841	20.2857	19.6973	20.9841	20.0647	20.8869	20.1715
	0.626265	-2.64406	SFN	P31947	P31947	1433S_HUMAN	14-3-3 protein sigma	Color2 [DarkGray]	1	4		15.2959	15.6759	20.9298	20.7402	24.6117	17.1094	20.6433	16.2621	15.9546	14.0639
	0.619869	-0.496448	IGHV6-1	A0A0B4J1U7	A0A0B4J1U7	HV601_HUMAN	Immunoglobulin heavy variable 6-1	Color2 [DarkGray]	1	4		22.5603	23.1522	23.6737	22.6225	22.6893	21.7843	22.4381	22.0921	23.6906	22.2108
	0.616944	0.817214	IGHV4-38-2	P0DP08	P0DP08	HVD82_HUMAN	Immunoglobulin heavy variable 4-38-2	Color2 [DarkGray]	1	4		17.2803	14.4441	18.0003	17.494	16.2051	17.7293	17.0494	17.8166	17.4718	17.4428
	0.614061	-1.25322	HSPA1A;HSPA1B	P0DMV8;P0DMV9	P0DMV8;P0DMV9	HS71A_HUMAN;HS71B_HUMAN	Heat shock 70 kDa protein 1A	Color2 [DarkGray]	1	4		19.0123	19.1068	18.9742	18.8452	18.9127	19.0441	18.5752	18.3269	18.8661	13.7728
	0.61353	-0.23952	ITIH2	P19823	P19823	ITIH2_HUMAN	Inter-alpha-trypsin inhibitor heavy chain H2	Color2 [DarkGray]	1	4		23.3978	23.5687	23.5775	23.2625	23.3903	23.0509	22.5902	23.6083	23.2513	23.4984
	0.610104	-0.260413	FBLN1	P23142	P23142	FBLN1_HUMAN	Fibulin-1	Color2 [DarkGray]	1	4		21.0693	21.6024	20.9395	21.2292	21.7572	21.0584	20.8331	21.5867	20.8799	20.9375
	0.610004	-0.313879	HGFAC	Q04756	Q04756	HGFA_HUMAN	Hepatocyte growth factor activator	Color2 [DarkGray]	1	4		18.0011	17.5874	17.3705	17.9201	17.5105	17.7657	16.8661	17.6172	17.7728	16.7984
	0.60456	0.350502	TTR	P02766	P02766	TTHY_HUMAN	Transthyretin	Color2 [DarkGray]	1	4		22.7893	22.0071	22.1438	22.466	22.1301	23.4271	22.623	22.8401	21.9404	22.4581
	0.602495	-0.543193	SHBG	P04278	P04278	SHBG_HUMAN	Sex hormone-binding globulin	Color2 [DarkGray]	1	4		17.3921	18.1046	17.3169	17.2183	18.0636	17.0907	15.5743	17.5777	17.7952	17.3418
	0.598673	-0.178446	SERPINC1	P01008	P01008	ANT3_HUMAN	Antithrombin-III	Color2 [DarkGray]	1	4		21.841	21.7159	21.4788	21.6457	21.603	21.5645	21.0547	21.832	21.5998	21.3411
	0.597383	-0.243337	F10	P00742	P00742	FA10_HUMAN	Coagulation factor X	Color2 [DarkGray]	1	4		17.4637	17.4906	17.6221	17.659	17.2475	16.7733	17.242	16.925	17.6551	17.6709
	0.596449	-0.69705	EIF4A2	Q14240	P60842;Q14240	IF4A2_HUMAN	Eukaryotic initiation factor 4A-II	Color2 [DarkGray]	1	4		19.8117	18.3196	17.7858	16.7617	17.1684	17.2061	17.8843	16.812	17.5186	16.9411
	0.596163	-0.350892	AFM	P43652	P43652	AFAM_HUMAN	Afamin	Color2 [DarkGray]	1	4		20.3068	19.8924	20.2645	20.1415	19.788	18.9069	19.4683	20.5031	19.7628	19.9976
	0.592964	0.414933	SAA4	P35542	P35542	SAA4_HUMAN	Serum amyloid A-4 protein	Color2 [DarkGray]	1	4		20.9547	21.3115	20.0274	20.7656	21.3691	20.8771	22.2205	21.215	21.0447	21.1458
	0.576773	0.247464	IGHV1-45	A0A0A0MS14	A0A0A0MS14	HV145_HUMAN	Immunoglobulin heavy variable 1-45	Color2 [DarkGray]	1	4		17.8529	17.89	17.8812	17.7966	18.2523	18.2041	17.6735	18.1756	18.8411	18.0161
	0.571526	-0.163359	EFEMP1	Q12805	Q12805	FBLN3_HUMAN	EGF-containing fibulin-like extracellular matrix protein 1	Color2 [DarkGray]	1	4		18.3059	18.5657	18.6967	18.5228	18.5573	18.4128	18.1132	18.8149	18.2354	18.2553
	0.568864	0.550008	IGKV1-6	A0A0C4DH72	A0A0C4DH72	KV106_HUMAN	Immunoglobulin kappa variable 1-6	Color2 [DarkGray]	1	4		18.3303	17.4812	17.9828	18.9597	18.762	19.8068	17.9865	18.9674	19.5243	17.981
	0.561867	-0.2675	GSN	P06396	P06396	GELS_HUMAN	Gelsolin	Color2 [DarkGray]	1	4		21.0676	20.9893	21.0395	21.0064	20.8986	20.7411	19.9061	21.2605	20.7834	20.9728
	0.558548	1.2091	ACTB	P60709	P60709;P63261	ACTB_HUMAN	Actin, cytoplasmic 1	Color2 [DarkGray]	1	4		17.9205	17.5546	17.4109	17.432	17.3032	19.5659	22.3446	17.685	17.5826	16.4888
	0.557013	0.353008	ITIH3	Q06033	Q06033	ITIH3_HUMAN	Inter-alpha-trypsin inhibitor heavy chain H3	Color2 [DarkGray]	1	4		18.8756	19.0356	19.4227	18.6486	18.9695	18.4699	19.9151	19.6867	19.7139	18.9313
	0.553026	0.912182	TLN1	Q9Y490	Q9Y490	TLN1_HUMAN	Talin-1	Color2 [DarkGray]	1	4		14.9822	16.4766	15.0315	15.7969	15.5393	17.9241	16.613	16.5529	17.5708	13.7267
	0.54878	-0.252446	MASP1	P48740	P48740	MASP1_HUMAN	Mannan-binding lectin serine protease 1	Color2 [DarkGray]	1	4		20.0576	19.7042	19.9726	20.1173	19.8727	19.7525	19.9812	19.5331	20.1994	18.9961
	0.54132	-0.183369	ITIH1	P19827	P19827	ITIH1_HUMAN	Inter-alpha-trypsin inhibitor heavy chain H1	Color2 [DarkGray]	1	4		22.853	22.8179	22.6542	22.7865	22.8345	22.5725	22.0315	22.956	22.7902	22.6789
	0.537311	2.18064	IGLV2-14	P01704	P01704	LV214_HUMAN	Immunoglobulin lambda variable 2-14	Color2 [DarkGray]	1	4		14.2583	22.362	21.983	15.7268	23.0226	21.6676	20.8658	21.4005	23.6559	20.6661
	0.535492	-0.276831	ZNF518A	Q6AHZ1	Q6AHZ1	Z518A_HUMAN	Zinc finger protein 518A	Color2 [DarkGray]	1	4		20.2715	20.1464	20.1417	19.8723	20.2018	20.0496	19.0623	20.3414	19.5795	20.2167
	0.534152	-1.17303		A0A0J9YY99	A0A0J9YY99	A0A0J9YY99_HUMAN	Uncharacterized protein (Fragment)	Color2 [DarkGray]	1	4		22.1382	19.4699	22.1255	22.2831	18.984	19.2577	18.0998	18.715	20.9446	22.1184
	0.529952	-0.18092	C4B_2	P0C0L5	P0C0L4;P0C0L5	CO4B_HUMAN	Complement C4-B	Color2 [DarkGray]	1	4		26.0489	26.3128	26.1123	26.266	26.3713	26.3872	26.338	25.8824	26.0201	25.5789
	0.525472	-0.224979	APOL1	O14791	O14791	APOL1_HUMAN	Apolipoprotein L1	Color2 [DarkGray]	1	4		26.079	26.4617	26.6115	25.9375	26.4044	25.9484	25.6291	26.0156	26.5991	26.177
	0.524116	-0.200352	SERPINA4	P29622	P29622	KAIN_HUMAN	Kallistatin	Color2 [DarkGray]	1	4		19.9107	19.5597	19.6518	19.8216	19.3309	19.5117	18.9003	19.5421	19.8043	19.5147
	0.523298	0.51356	IGHV3-11	P01762	P01762	HV311_HUMAN	Immunoglobulin heavy variable 3-11	Color2 [DarkGray]	1	4		17.8111	17.4745	17.5643	17.8488	16.7387	18.5576	16.8437	17.571	19.2656	17.7673
	0.518912	0.445875	IGKV1-16	P04430	P04430	KV116_HUMAN	Immunoglobulin kappa variable 1-16	Color2 [DarkGray]	1	4		21.3298	21.0233	21.3705	21.4376	21.1253	21.073	20.9211	21.7698	23.1622	21.5896
	0.514714	-0.267553	CST3	P01034	P01034	CYTC_HUMAN	Cystatin-C	Color2 [DarkGray]	1	4		16.82	17.2395	17.316	16.652	16.4872	15.98	16.4893	16.9287	16.929	16.8499
	0.51402	-0.217085	KLKB1	P03952	P03952	KLKB1_HUMAN	Plasma kallikrein	Color2 [DarkGray]	1	4		20.2137	19.8537	20.2944	20.0536	19.627	19.4635	19.5038	19.8385	20.3397	19.8115
	0.512127	-0.310668	MASP2	O00187	O00187	MASP2_HUMAN	Mannan-binding lectin serine protease 2	Color2 [DarkGray]	1	4		18.6532	18.4774	18.8304	18.6505	18.4271	18.4761	18.526	18.0389	19.0467	17.3976
	0.508781	0.650738	IGHG2	P01859	P01859	IGHG2_HUMAN	Immunoglobulin heavy constant gamma 2	Color2 [DarkGray]	1	4		25.2827	26.5559	25.7001	25.3306	26.6908	25.8864	25.9376	25.4879	28.2889	27.2129
	0.507859	-0.272514	WDHD1	O75717	O75717	WDHD1_HUMAN	WD repeat and HMG-box DNA-binding protein 1	Color2 [DarkGray]	1	4		18.8677	18.7601	18.6267	18.5245	18.723	18.6963	17.5234	18.9503	18.3634	18.6061
	0.507367	-0.243257	TNXB	P22105	P22105	TENX_HUMAN	Tenascin-X	Color2 [DarkGray]	1	4		17.3938	17.5633	17.7683	17.2382	17.4041	16.9842	16.5691	17.7604	17.419	17.4188
	0.493098	-0.174243	CFHR5	Q9BXR6	Q9BXR6	FHR5_HUMAN	Complement factor H-related protein 5	Color2 [DarkGray]	1	4		22.4443	22.5524	22.435	22.9547	22.6467	22.6738	22.8362	22.2178	22.2449	22.1891
	0.48374	-0.301392	AHSG	P02765	P02765	FETUA_HUMAN	Alpha-2-HS-glycoprotein	Color2 [DarkGray]	1	4		22.2293	22.445	22.3669	22.2483	22.4129	22.2712	21.0647	22.8339	21.9795	22.0461
	0.482856	-0.405522	VWF	P04275	P04275	VWF_HUMAN	von Willebrand factor	Color2 [DarkGray]	1	4		17.4759	18.4227	19.0075	17.6142	18.1916	17.2442	18.3662	16.9469	17.9772	18.1498
	0.481987	0.322029	IGLV1-51	P01701	P01701	LV151_HUMAN	Immunoglobulin lambda variable 1-51	Color2 [DarkGray]	1	4		21.6661	21.578	21.7154	21.8038	21.6365	21.4644	21.4438	21.86	23.1254	22.1163
	0.479592	0.273954	FGG	P02679	P02679	FIBG_HUMAN	Fibrinogen gamma chain	Color2 [DarkGray]	1	4		27.8578	28.1058	27.923	28.4235	28.5455	29.1792	28.7444	28.2147	28.171	27.9162
	0.478354	0.113776	SERPINA7	P05543	P05543	THBG_HUMAN	Thyroxine-binding globulin	Color2 [DarkGray]	1	4		18.5168	18.4458	18.6291	18.3574	18.1878	18.4368	18.2788	18.6157	18.6428	18.7316
	0.469475	0.170073	F11	P03951	P03951	FA11_HUMAN	Coagulation factor XI	Color2 [DarkGray]	1	4		16.9482	17.1249	16.8091	16.7698	16.8678	16.6555	17.2346	16.795	17.172	17.5129
	0.468197	-0.556483	C1QA	P02745	P02745	C1QA_HUMAN	Complement C1q subcomponent subunit A	Color2 [DarkGray]	1	4		22.7913	23.7325	23.0432	23.3385	23.9542	24.2848	21.1492	22.8914	23.1585	22.5934
	0.465066	-0.323074	IGHV4-28	A0A0C4DH34	A0A0C4DH34	HV428_HUMAN	Immunoglobulin heavy variable 4-28	Color2 [DarkGray]	1	4		22.1786	21.5389	22.2113	21.584	21.6815	21.8276	20.8282	21.2634	22.4573	21.2025
	0.463284	-0.78296	IGLV9-49	A0A0B4J1Y8	A0A0B4J1Y8	LV949_HUMAN	Immunoglobulin lambda variable 9-49	Color2 [DarkGray]	1	4		19.2417	20.1828	19.7984	19.0878	20.3918	19.4738	18.497	19.3818	20.9599	16.4751
	0.461438	1.28431	KRT6A	P02538	O95678;P02538;P48668	K2C6A_HUMAN	Keratin, type II cytoskeletal 6A	Color2 [DarkGray]	1	4		18.9477	18.9515	19.4948	19.5401	20.9565	19.2686	25.7033	19.1616	19.8853	20.2935
	0.460163	-0.23003	F2	P00734	P00734	THRB_HUMAN	Prothrombin	Color2 [DarkGray]	1	4		23.502	22.7057	22.7736	23.5201	22.9045	23.2067	22.9229	22.6214	23.0825	22.4223
	0.458204	0.314845	IGHV3-15	A0A0B4J1V0	A0A0B4J1V0	HV315_HUMAN	Immunoglobulin heavy variable 3-15	Color2 [DarkGray]	1	4		19.3651	19.8543	20.4868	19.2631	19.9808	20.2878	19.8047	20.006	20.8669	19.559
	0.454247	-0.361998	COMP	P49747	P49747	COMP_HUMAN	Cartilage oligomeric matrix protein	Color2 [DarkGray]	1	4		15.9628	16.0581	17.2245	15.7939	16.0929	16.1235	15.1569	16.4734	15.3227	16.2458
	0.452411	-0.232856	APOA4	P06727	P06727	APOA4_HUMAN	Apolipoprotein A-IV	Color2 [DarkGray]	1	4		22.2099	22.1607	21.8203	22.0771	22.1694	21.8902	21.4952	22.5548	21.2635	22.0693
	0.451677	-0.141953	IGFALS	P35858	P35858	ALS_HUMAN	Insulin-like growth factor-binding protein complex acid labile subunit	Color2 [DarkGray]	1	4		20.4201	19.9356	19.8882	20.2117	19.669	20.0441	19.8105	19.7018	19.9653	19.8931
	0.451369	-0.13778	ANGPTL6	Q8NI99	Q8NI99	ANGL6_HUMAN	Angiopoietin-related protein 6	Color2 [DarkGray]	1	4		16.4061	16.3367	16.5011	16.7577	16.5618	16.4314	16.4518	16.6668	15.9363	16.3881
	0.450253	1.72953	S100A8	P05109	P05109	S10A8_HUMAN	Protein S100-A8	Color2 [DarkGray]	1	4		16.1432	14.542	14.6892	16.0996	18.8392	17.2166	23.9265	16.9771	15.7173	15.1233
	0.449151	-0.174427	TF	P02787	P02787	TRFE_HUMAN	Serotransferrin	Color2 [DarkGray]	1	4		25.6361	25.3042	25.4052	25.5827	25.3585	25.1571	24.7479	25.7569	25.326	25.4266
	0.448973	1.13971	IGHV1-3	A0A0C4DH29	A0A0C4DH29	HV103_HUMAN	Immunoglobulin heavy variable 1-3	Color2 [DarkGray]	1	4		15.5475	18.7338	19.1693	15.1124	18.8705	19.3875	18.94	20.3088	15.8291	18.6665
	0.447321	0.287527	HSPA5	P11021	P0DMV8;P0DMV9;P11021;P11142;P34931;P54652	BIP_HUMAN	Endoplasmic reticulum chaperone BiP	Color2 [DarkGray]	1	4		17.0482	17.1311	17.0635	17.1827	17.2967	16.9663	18.5739	17.2521	17.2666	17.1009
	0.445884	-0.150272	C4BPA	P04003	P04003	C4BPA_HUMAN	C4b-binding protein alpha chain	Color2 [DarkGray]	1	4		27.4742	27.6547	27.8064	28.0027	27.8718	28.0203	27.7799	27.4616	27.3886	27.4082
	0.445354	0.680487	MSN	P26038	P15311;P26038;P35241	MOES_HUMAN	Moesin	Color2 [DarkGray]	1	4		16.0016	16.0844	15.1512	15.092	13.8615	15.4472	18.0875	14.851	15.2317	15.9755
	0.443456	0.363391	CFHR2	P36980	P36980	FHR2_HUMAN	Complement factor H-related protein 2	Color2 [DarkGray]	1	4		22.4533	21.773	23.2326	22.9081	21.5896	23.1892	22.9774	22.9276	22.6459	22.0336
	0.440572	-0.211561	F9	P00740	P00740	FA9_HUMAN	Coagulation factor IX	Color2 [DarkGray]	1	4		18.4138	18.3098	18.5116	18.1991	18.0985	17.7963	18.7098	17.5725	18.4109	17.9855
	0.436979	-0.148148	HPX	P02790	P02790	HEMO_HUMAN	Hemopexin	Color2 [DarkGray]	1	4		24.9419	24.7257	24.6447	24.8845	24.7083	24.6483	24.3766	25.072	24.7939	24.2736
	0.422747	0.949027	PZP	P20742	P20742	PZP_HUMAN	Pregnancy zone protein	Color2 [DarkGray]	1	4		17.372	15.1119	14.0661	17.0131	14.9331	17.7192	17.8576	13.6989	17.6928	16.2728
	0.419961	0.421365	IGHV3-30-3	P0DP02	P01768;P0DP02;P0DP03	HVC33_HUMAN	Immunoglobulin heavy variable 3-30-3	Color2 [DarkGray]	1	4		19.5095	19.9369	19.5323	19.8923	19.9227	20.3523	19.4842	19.4314	21.8271	19.8054
	0.414633	0.478688	HP	P00738	P00738	HPT_HUMAN	Haptoglobin	Color2 [DarkGray]	1	4		25.4546	23.7979	24.1913	25.3923	23.8449	25.0391	26.3004	25.0928	24.1152	24.527
	0.41413	-0.370976	BCHE	P06276	P06276	CHLE_HUMAN	Cholinesterase	Color2 [DarkGray]	1	4		16.6457	16.3355	16.7326	16.2482	15.8259	15.7368	14.6904	16.2107	16.8469	16.4483
	0.406459	0.220982	IGHV3-23	P01764	A0A0J9YY99;P01764;P01768;P0DP03	HV323_HUMAN	Immunoglobulin heavy variable 3-23	Color2 [DarkGray]	1	4		23.2293	22.985	23.3266	23.3166	23.102	23.2415	23.1997	23.2906	24.3334	22.9993
	0.405738	-0.159106	AMBP	P02760	P02760	AMBP_HUMAN	Protein AMBP	Color2 [DarkGray]	1	4		23.4025	23.6797	23.8023	23.364	23.4408	23.0483	22.9767	23.6523	23.5038	23.7127
	0.39223	-0.25071	CFHR4	Q92496	Q92496	FHR4_HUMAN	Complement factor H-related protein 4	Color2 [DarkGray]	1	4		20.7045	21.5875	21.1807	21.0085	21.7531	21.1322	21.3197	21.2852	21.0769	20.1667
	0.391324	0.298639	IGHV3OR15-7	A0A075B7D8	A0A075B7D8	A0A075B7D8_HUMAN	Immunoglobulin heavy variable 3/OR15-7 (pseudogene) (Fragment)	Color2 [DarkGray]	1	4		20.6795	20.9268	21.0728	20.6862	20.5742	21.0559	20.33	20.8114	22.3027	20.9325
	0.38852	0.407269	IGKV1D-8	A0A087WSZ0	A0A087WSZ0	KVD08_HUMAN	Immunoglobulin kappa variable 1D-8	Color2 [DarkGray]	1	4		18.8129	19.1822	19.5009	18.9692	19.1937	19.1549	18.4843	19.7461	21.1633	19.1467
	0.386571	-0.221869	ATRN	O75882	O75882	ATRN_HUMAN	Attractin	Color2 [DarkGray]	1	4		18.2178	18.1087	17.9056	18.1677	17.9088	17.916	16.8888	18.3228	18.0205	18.0511
	0.384881	1.22758	KRT5	P13647	P13647	K2C5_HUMAN	Keratin, type II cytoskeletal 5	Color2 [DarkGray]	1	4		16.6507	15.32	15.3222	17.878	18.2386	17.3114	22.9714	16.6736	16.262	16.329
	0.383785	0.513202	IGLV2-18	A0A075B6J9	A0A075B6J9	LV218_HUMAN	Immunoglobulin lambda variable 2-18	Color2 [DarkGray]	1	4		20.6907	18.6249	18.8812	20.7296	18.553	19.6398	19.9671	19.4783	21.2655	19.6947
	0.382254	0.138842	ABCB9	Q9NP78	Q9NP78	ABCB9_HUMAN	ATP-binding cassette sub-family B member 9	Color2 [DarkGray]	1	4		18.6636	18.5092	18.4221	18.9222	18.7278	18.8617	19.1689	18.3236	18.7552	18.8296
	0.379746	-0.0563023	C3	P01024	P01024	CO3_HUMAN	Complement C3	Color2 [DarkGray]	1	4		27.9883	27.9941	27.7894	27.9674	27.8921	27.9556	27.6756	27.9246	27.9561	27.8378
	0.378778	0.229289	HRG	P04196	P04196	HRG_HUMAN	Histidine-rich glycoprotein	Color2 [DarkGray]	1	4		21.809	21.4332	21.81	21.7929	21.4211	22.038	21.0296	22.1615	22.5129	21.6707
	0.376093	0.363372	PPBP	P02775	P02775	CXCL7_HUMAN	Platelet basic protein	Color2 [DarkGray]	1	4		18.117	17.4367	19.052	17.9981	17.5238	17.9264	19.2592	18.4784	18.8114	17.4691
	0.375247	0.888342	KRT1	P04264	P04264	K2C1_HUMAN	Keratin, type II cytoskeletal 1	Color2 [DarkGray]	1	4		20.8054	19.1383	20.0722	21.6013	20.3901	21.1815	25.0146	20.5871	19.996	19.6697
	0.374441	-0.143729	IGLV3-9	A0A075B6K5	A0A075B6K5	LV39_HUMAN	Immunoglobulin lambda variable 3-9	Color2 [DarkGray]	1	4		24.8727	24.5628	24.5772	24.7641	24.5843	24.9031	24.1124	24.3231	24.8908	24.4131
	0.373651	-0.22312	CD14	P08571	P08571	CD14_HUMAN	Monocyte differentiation antigen CD14	Color2 [DarkGray]	1	4		16.2005	16.4818	16.0973	15.9773	16.5019	15.3372	15.8584	16.125	16.8415	15.9811
	0.372169	-0.13736	IGF2	P01344	P01344	IGF2_HUMAN	Insulin-like growth factor II	Color2 [DarkGray]	1	4		17.4757	17.2459	17.3481	17.3703	17.0853	16.8605	16.7594	17.485	17.3185	17.4151
	0.358581	0.549062	IGHV2-70D	A0A0C4DH43	A0A0C4DH43	HV70D_HUMAN	Immunoglobulin heavy variable 2-70D	Color2 [DarkGray]	1	4		20.1196	22.1931	22.4081	20.2973	21.8868	21.6657	20.7501	21.2518	23.2533	22.7293
	0.354491	0.205259	IGLV1-36	A0A0B4J1U3	A0A0B4J1U3	LV136_HUMAN	Immunoglobulin lambda variable 1-36	Color2 [DarkGray]	1	4		17.7441	18.3457	18.2804	18.0062	18.5305	18.3283	17.6552	18.4401	18.9735	18.5362
	0.353045	1.40457	S100A7	P31151	P31151;Q86SG5	S10A7_HUMAN	Protein S100-A7	Color2 [DarkGray]	1	4		15.0106	16.7611	15.0671	14.0735	17.3808	17.399	23.1369	16.0977	14.8534	13.8289
	0.352065	0.369705	CAT	P04040	P04040	CATA_HUMAN	Catalase	Color2 [DarkGray]	1	4		17.9721	17.4482	17.6066	17.955	17.5102	18.0922	16.5057	18.7009	19.1243	17.9175
	0.3502	0.152654	C1S	P09871	P09871	C1S_HUMAN	Complement C1s subcomponent	Color2 [DarkGray]	1	4		21.0817	21.2987	20.8712	21.0292	21.3359	21.3701	21.7572	20.8669	21.4717	20.9141
	0.342846	-0.0835094	B2M	P61769	P61769	B2MG_HUMAN	Beta-2-microglobulin	Color2 [DarkGray]	1	4		16.6355	16.8448	16.9191	16.5121	16.8128	16.6536	16.4859	16.8837	16.7706	16.5131
	0.340236	-0.255017	IGHV3-64	A0A075B6Q5	A0A075B6Q5	HV364_HUMAN	Immunoglobulin heavy variable 3-64	Color2 [DarkGray]	1	4		19.764	19.6837	19.0187	19.434	19.7436	18.5828	18.9326	19.4603	20.3078	19.0852
	0.33872	-0.200928	IGHV4-30-2	A0A087WSY4	A0A087WSY4	HV432_HUMAN	Immunoglobulin heavy variable 4-30-2	Color2 [DarkGray]	1	4		18.3318	17.685	18.241	17.9964	17.4558	17.9996	17.4355	17.141	18.2295	17.8998
	0.336965	0.471502	PNPLA8	Q9NP80	Q9NP80	PLPL8_HUMAN	Calcium-independent phospholipase A2-gamma	Color2 [DarkGray]	1	4		18.7828	19.8344	18.829	18.382	19.786	19.0115	18.8069	18.7714	21.5998	19.7822
	0.333047	-0.142997	SERPINA6	P08185	P08185	CBG_HUMAN	Corticosteroid-binding globulin	Color2 [DarkGray]	1	4		18.3876	18.4451	17.6315	18.1199	18.1954	18.0948	17.5501	18.2139	18.087	18.1187
	0.330907	-0.198929	BTD	P43251	P43251	BTD_HUMAN	Biotinidase	Color2 [DarkGray]	1	4		16.3652	15.637	16.2151	15.8507	15.3213	15.1026	15.4483	15.8021	16.0486	15.9932
	0.329782	0.149394	HSPG2	P98160	P98160	PGBM_HUMAN	Basement membrane-specific heparan sulfate proteoglycan core protein	Color2 [DarkGray]	1	4		16.4445	16.4456	17.1588	16.4366	16.6686	16.8017	16.2704	16.7795	16.9922	17.0572
	0.326789	-0.16507	APOM	O95445	O95445	APOM_HUMAN	Apolipoprotein M	Color2 [DarkGray]	1	4		20.7261	20.3069	20.9446	20.4794	20.1152	20.2994	20.5876	20.1856	19.8718	20.8026
	0.325944	0.118188	A2M	P01023	P01023	A2MG_HUMAN	Alpha-2-macroglobulin	Color2 [DarkGray]	1	4		26.8526	26.6463	26.6544	26.7133	26.6718	26.5789	26.4791	26.7161	27.2801	27.0752
	0.324435	0.293022	ANG	P03950	P03950	ANGI_HUMAN	Angiogenin	Color2 [DarkGray]	1	4		18.0958	17.4236	18.3763	17.8945	17.4506	17.963	17.6862	17.4832	19.4399	18.1335
	0.323396	0.14798	IGHV3-74	A0A0B4J1X5	A0A075B7E8;A0A0B4J1X5	HV374_HUMAN	Immunoglobulin heavy variable 3-74	Color2 [DarkGray]	1	4		22.0837	22.3946	22.4202	21.8591	22.2159	22.435	22.0857	22.4256	22.8725	21.8945
	0.322787	0.279136	APCS	P02743	P02743	SAMP_HUMAN	Serum amyloid P-component	Color2 [DarkGray]	1	4		20.8014	20.5639	20.7196	20.6177	20.5183	20.7125	21.4076	19.728	21.9298	20.8388
	0.321206	0.296805	IGKV1D-16	P01601	P01601	KVD16_HUMAN	Immunoglobulin kappa variable 1D-16	Color2 [DarkGray]	1	4		19.5964	19.9789	20.5141	19.9031	20.3687	19.9834	19.6891	20.0885	21.7589	20.3253
	0.31954	0.543444	IGHV2-70	P01814	P01814	HV270_HUMAN	Immunoglobulin heavy variable 2-70	Color2 [DarkGray]	1	4		16.7545	19.9683	19.3961	17.4232	19.2826	19.0038	17.9842	18.9965	20.4022	19.1552
	0.318402	1.16943	KRT14	P02533	P02533	K1C14_HUMAN	Keratin, type I cytoskeletal 14	Color2 [DarkGray]	1	4		18.0517	16.8186	16.5039	18.5105	19.1673	17.827	24.9133	18.0587	16.9448	17.1552
	0.316446	0.736907	KRT17	Q04695	Q04695	K1C17_HUMAN	Keratin, type I cytoskeletal 17	Color2 [DarkGray]	1	4		15.3452	16.9143	17.6955	17.6345	17.2051	18.747	20.0823	18.3463	16.2788	15.0247
	0.315624	0.287008	IGHV3-7	P01780	P01780	HV307_HUMAN	Immunoglobulin heavy variable 3-7	Color2 [DarkGray]	1	4		24.4888	24.7407	24.8244	24.4302	24.6336	24.7674	23.9888	24.5983	26.3155	24.8827
	0.31489	1.83695	CRP	P02741	P02741	CRP_HUMAN	C-reactive protein	Color2 [DarkGray]	1	4		24.1137	17.6431	13.5424	13.9174	17.3872	16.953	24.2806	17.7054	21.5149	15.3345
	0.313037	0.361147	IGKV1-12;IGKV1D-12	A0A0C4DH73;P01611	A0A0C4DH73;P01611	KV112_HUMAN;KVD12_HUMAN	Immunoglobulin kappa variable 1-12	Color2 [DarkGray]	1	4		18.9539	19.9223	19.8367	18.2404	18.7934	19.2908	18.6925	18.9236	20.8004	19.845
	0.312294	-0.143925	FCN3	O75636	O75636	FCN3_HUMAN	Ficolin-3	Color2 [DarkGray]	1	4		20.9624	21.0084	21.0615	20.8291	20.7943	20.5265	21.4701	20.3966	20.914	20.6288
	0.309191	0.188937	IGHV3-73	A0A0B4J1V6	A0A0B4J1V6	HV373_HUMAN	Immunoglobulin heavy variable 3-73	Color2 [DarkGray]	1	4		17.9807	18.6596	18.4396	18.1288	18.6419	18.6576	18.4149	18.0686	19.3663	18.288
	0.306074	-0.0974319	CFB	P00751	P00751	CFAB_HUMAN	Complement factor B	Color2 [DarkGray]	1	4		21.9499	21.9056	21.9007	21.9408	21.8543	21.6829	22.0624	21.8218	22.1206	21.3764
	0.305925	-0.205835	COL6A3	P12111	P12111	CO6A3_HUMAN	Collagen alpha-3(VI) chain	Color2 [DarkGray]	1	4		16.1981	16.2912	16.7661	16.0283	15.9393	15.6679	16.2639	16.6433	15.2718	16.347
	0.303758	0.25476	FGA	P02671	P02671	FIBA_HUMAN	Fibrinogen alpha chain	Color2 [DarkGray]	1	4		28.3589	28.5664	28.2902	28.9985	29.2527	29.8543	29.4329	28.7388	28.5416	28.173
	0.301718	0.268189	IGHG3	P01860	P01860	IGHG3_HUMAN	Immunoglobulin heavy constant gamma 3	Color2 [DarkGray]	1	4		28.117	28.8622	27.7434	28.1684	29.1944	28.3763	27.9475	29.0454	29.5074	28.5497
	0.298857	0.557045	IGLV5-45	A0A087WSX0	A0A087WSX0;A0A0G2JS06	LV545_HUMAN	Immunoglobulin lambda variable 5-45	Color2 [DarkGray]	1	4		19.2173	20.1264	19.1158	19.2051	19.6913	18.476	18.9615	19.0997	21.0445	22.5594
	0.29593	0.295385	IGHV3-43	A0A0B4J1X8	A0A0B4J1X8	HV343_HUMAN	Immunoglobulin heavy variable 3-43	Color2 [DarkGray]	1	4		19.3781	19.2086	19.2717	19.8302	19.7386	19.4812	18.8968	19.5137	21.3082	19.7042
	0.295745	0.141035	SERPING1	P05155	P05155	IC1_HUMAN	Plasma protease C1 inhibitor	Color2 [DarkGray]	1	4		21.5623	21.8276	21.43	21.1925	21.6215	21.7782	21.7391	22.0057	21	21.816
	0.294905	-0.345787	ECM1	Q16610	Q16610	ECM1_HUMAN	Extracellular matrix protein 1	Color2 [DarkGray]	1	4		18.9051	20.3063	20.6737	18.9421	20.3704	19.5249	18.2747	20.0096	19.5988	20.0607
	0.293688	-0.137342	APOA1	P02647	P02647	APOA1_HUMAN	Apolipoprotein A-I	Color2 [DarkGray]	1	4		26.4363	26.6723	26.6496	26.2929	26.4793	26.3792	25.6649	26.7344	26.48	26.5854
	0.290471	-0.219817	CD5L	O43866	O43866	CD5L_HUMAN	CD5 antigen-like	Color2 [DarkGray]	1	4		24.4892	24.4085	24.3739	24.5521	24.5839	23.8631	23.9459	24.028	25.5296	23.9419
	0.290153	-0.161784	ALB	P02768	P02768	ALBU_HUMAN	Serum albumin	Color2 [DarkGray]	1	4		29.6225	29.6278	29.4286	29.4655	29.5728	29.6384	28.5072	29.8653	29.3837	29.5139
	0.288951	0.12568	CP	P00450	P00450	CERU_HUMAN	Ceruloplasmin	Color2 [DarkGray]	1	4		22.1723	22.4195	21.9259	22.154	22.403	22.4679	22.0741	22.248	22.8975	22.0156
	0.288739	0.204496	IGHV3OR16-12	A0A075B7B8	A0A075B7B8	A0A075B7B8_HUMAN	Immunoglobulin heavy variable 3/OR16-12 (non-functional) (Fragment)	Color2 [DarkGray]	1	4		22.8662	23.3011	23.3606	22.7486	23.2017	23.3395	22.6276	23.146	24.2907	23.097
	0.288383	0.313213	IGKV3-11	P04433	A0A0A0MRZ8;P04433	KV311_HUMAN	Immunoglobulin kappa variable 3-11	Color2 [DarkGray]	1	4		25.3359	26.1996	26.5172	25.2772	25.8359	25.9375	25.3118	25.5945	27.5557	26.3324
	0.286632	-0.370061	C1QC	P02747	P02747	C1QC_HUMAN	Complement C1q subcomponent subunit C	Color2 [DarkGray]	1	4		24.5683	25.3977	24.7721	25.0993	25.5784	26.5244	23.3542	24.531	24.7414	24.4144
	0.28321	-0.0813473	VTN	P04004	H0YJW9;P04004	VTNC_HUMAN	Vitronectin	Color2 [DarkGray]	1	4		23.687	23.4295	23.6218	23.7168	23.3259	23.6732	23.6562	23.4895	23.3942	23.1611
	0.281855	0.234935	IGKC	P01834	P01834	IGKC_HUMAN	Immunoglobulin kappa constant	Color2 [DarkGray]	1	4		28.2631	28.1641	28.5051	28.1811	28.1145	28.3783	27.4399	28.2987	29.573	28.7125
	0.280889	0.19828	IGKV2-24	A0A0C4DH68	A0A075B6R9;A0A0C4DH68	KV224_HUMAN	Immunoglobulin kappa variable 2-24	Color2 [DarkGray]	1	4		21.5052	22.2325	21.8741	21.4316	22.1965	21.9788	21.7067	21.9502	22.9879	21.6077
	0.279334	0.174035	IGKV1-17	P01599	P01599	KV117_HUMAN	Immunoglobulin kappa variable 1-17	Color2 [DarkGray]	1	4		20.2772	20.5043	20.4626	20.2392	20.5277	21.0872	20.2046	20.2511	21.2942	20.0441
	0.278036	0.0827282	HABP2	Q14520	Q14520	HABP2_HUMAN	Hyaluronan-binding protein 2	Color2 [DarkGray]	1	4		19.2691	19.31	19.3228	19.3643	19.3468	19.3705	19.8448	19.1238	19.4592	19.2282
	0.27634	0.322095	IGHV3-20	A0A0C4DH32	A0A0C4DH32	HV320_HUMAN	Immunoglobulin heavy variable 3-20	Color2 [DarkGray]	1	4		16.1047	14.8868	16.1504	16.0949	14.689	15.8424	16.2394	15.1518	17.114	15.1886
	0.275416	0.240822	IGHV3-38	A0A0C4DH36	A0A0C4DH36	A0A0C4DH36_HUMAN	Immunoglobulin heavy variable 3-38 (non-functional) (Fragment)	Color2 [DarkGray]	1	4		20.1262	20.176	19.8135	20.1051	20.2434	20.2547	19.3937	20.4233	21.5916	20.0051
	0.270314	-0.277794	PLA2G7	Q13093	Q13093	PAFA_HUMAN	Platelet-activating factor acetylhydrolase	Color2 [DarkGray]	1	4		16.9493	17.4474	16.9102	16.6996	17.5253	16.8714	16.7388	16.9713	15.5261	18.0354
	0.268497	-0.286832	IGHV2-5	P01817	P01817	HV205_HUMAN	Immunoglobulin heavy variable 2-5	Color2 [DarkGray]	1	4		18.9997	20.3167	19.8861	19.4153	20.4431	19.7472	18.1909	19.6056	19.769	20.314
	0.26595	-0.208888	APOE	P02649	P02649	APOE_HUMAN	Apolipoprotein E	Color2 [DarkGray]	1	4		23.5714	22.8886	23.5489	23.3353	22.7203	22.6577	23.9073	23.3494	22.3459	22.7596
	0.256733	-0.230463	APOC3	P02656	P02656	APOC3_HUMAN	Apolipoprotein C-III	Color2 [DarkGray]	1	4		24.9061	24.2975	25.0899	24.8541	24.1108	23.4143	25.4393	24.4615	24.3197	24.4713
	0.254548	0.290976		A0A0G2JRQ6	A0A0G2JRQ6	A0A0G2JRQ6_HUMAN	Uncharacterized protein (Fragment)	Color2 [DarkGray]	1	4		21.6152	21.7532	21.1394	21.4108	21.4591	20.9993	20.5043	21.7595	22.9021	22.6673
	0.251048	0.222449	IGKV4-1	P06312	P06312	KV401_HUMAN	Immunoglobulin kappa variable 4-1	Color2 [DarkGray]	1	4		25.2336	25.8609	26.0346	25.3104	25.3723	25.8135	25.0043	25.3328	26.9487	25.8246
	0.24908	-0.254454	APMAP	Q9HDC9	Q9HDC9	APMAP_HUMAN	Adipocyte plasma membrane-associated protein	Color2 [DarkGray]	1	4		15.104	14.5891	14.9412	14.3541	14.0261	13.6038	15.3298	14.0959	13.5736	15.1392
	0.247608	0.648435	MBL2	P11226	P11226	MBL2_HUMAN	Mannose-binding protein C	Color2 [DarkGray]	1	4		21.0245	17.4556	21.1949	20.8831	16.9326	20.5473	21.2504	18.2373	20.804	19.8938
	0.247149	0.669149	KRT10	P13645	P13645	K1C10_HUMAN	Keratin, type I cytoskeletal 10	Color2 [DarkGray]	1	4		21.0739	19.086	19.9824	21.9132	20.752	21.2	25.1378	20.127	19.9684	19.7202
	0.247129	0.383067	IGLV3-1	P01715	P01715	LV301_HUMAN	Immunoglobulin lambda variable 3-1	Color2 [DarkGray]	1	4		17.7085	19.1421	18.6082	18.8781	19.9029	20.0488	18.9865	18.7533	20.7123	17.6541
	0.244938	0.243422	ADIPOQ	Q15848	Q15848	ADIPO_HUMAN	Adiponectin	Color2 [DarkGray]	1	4		18.4814	18.4554	18.7525	18.3668	18.5727	17.841	17.8876	19.5194	19.804	18.7939
	0.24462	0.235113	KRT9	P35527	P35527	K1C9_HUMAN	Keratin, type I cytoskeletal 9	Color2 [DarkGray]	1	4		19.1607	17.7735	17.9967	18.8207	19.0003	18.993	19.1787	19.4817	18.3086	17.9654
	0.241235	0.252229	PF4	P02776	P02776	PLF4_HUMAN	Platelet factor 4	Color2 [DarkGray]	1	4		18.2995	18.1973	19.4513	18.4102	17.9517	18.5828	19.7964	18.1743	19.1406	17.877
	0.238792	-0.177288	IGLV2-8	P01709	P01706;P01709	LV208_HUMAN	Immunoglobulin lambda variable 2-8	Color2 [DarkGray]	1	4		21.1861	21.2075	21.4083	21.4027	21.2989	21.1327	20.3207	20.8916	22.1805	21.0914
	0.231907	0.349467	IGHV1OR15-1	A0A075B7D0	A0A075B7D0	A0A075B7D0_HUMAN	Immunoglobulin heavy variable 1/OR15-1 (non-functional) (Fragment)	Color2 [DarkGray]	1	4		22.9973	23.3363	21.2863	22.8909	23.8108	22.6466	21.9784	24.1959	24.2648	22.9832
	0.230594	0.211394	IGHV2-26	A0A0B4J1V2	A0A0B4J1V2	HV226_HUMAN	Immunoglobulin heavy variable 2-26	Color2 [DarkGray]	1	4		19.691	19.5456	19.6541	19.7859	19.5226	20.197	18.5113	19.7725	20.7507	20.0246
	0.230582	0.238568	LGALS3BP	Q08380	Q08380	LG3BP_HUMAN	Galectin-3-binding protein	Color2 [DarkGray]	1	4		20.279	20.9279	20.7134	20.6221	20.9285	21.5477	21.8324	20.3764	19.6376	21.2696
	0.229856	0.430527	PNP	P00491	P00491	PNPH_HUMAN	Purine nucleoside phosphorylase	Color2 [DarkGray]	1	4		14.3699	14.4575	14.7559	14.1053	15.0833	13.7948	17.7974	13.6626	14.9374	14.7323
	0.226742	-0.127398	APOD	P05090	P05090	APOD_HUMAN	Apolipoprotein D	Color2 [DarkGray]	1	4		22.5325	22.448	22.4382	22.406	22.1448	21.6812	21.9907	22.7213	22.1126	22.8267
	0.223082	0.276224	IGHV1-46	P01743	P01743	HV146_HUMAN	Immunoglobulin heavy variable 1-46	Color2 [DarkGray]	1	4		19.7368	20.1975	20.0375	19.9668	20.1391	21.1688	20.1343	20.4208	21.2409	18.4942
	0.222508	0.112312	C1R	P00736	P00736	C1R_HUMAN	Complement C1r subcomponent	Color2 [DarkGray]	1	4		22.4988	22.9824	22.1713	22.5589	23.103	23.0754	22.9666	22.634	22.7716	22.4284
	0.217873	-0.321872	HBB	P68871	P02042;P68871	HBB_HUMAN	Hemoglobin subunit beta	Color2 [DarkGray]	1	4		24.7924	25.3365	24.6512	24.5111	25.1456	25.2037	22.5961	26.0674	24.745	24.2153
	0.216744	-0.144838	CPB2	Q96IY4	Q96IY4	CBPB2_HUMAN	Carboxypeptidase B2	Color2 [DarkGray]	1	4		19.4693	18.5993	18.7289	19.4523	18.4735	19.3188	18.773	18.5052	18.9907	18.4113
	0.21645	0.237131	IGHV1-69	P01742	P01742	HV169_HUMAN	Immunoglobulin heavy variable 1-69	Color2 [DarkGray]	1	4		19.1555	20.5583	19.4413	19.2468	20.7281	20.7872	19.6678	20.7128	19.763	19.3847
	0.215753	-0.36675	FBN1	P35555	F6U495;P35555;P35556	FBN1_HUMAN	Fibrillin-1	Color2 [DarkGray]	1	4		15.5122	16.2048	16.466	16.2491	16.5775	16.4766	16.3304	16.2387	13.2249	16.9054
	0.211375	-0.434259	IGKV1OR2-108	A0A075B7D4	A0A075B7D4	A0A075B7D4_HUMAN	Immunoglobulin kappa variable 1/OR2-108 (non-functional) (Fragment)	Color2 [DarkGray]	1	4		21.002	21.3534	22.7655	20.506	20.8498	18.1736	20.9866	20.8056	22.1009	22.2388
	0.208777	-0.233636	GOT1	P17174	P17174	AATC_HUMAN	Aspartate aminotransferase, cytoplasmic	Color2 [DarkGray]	1	4		20.4005	21.0515	21.5124	19.632	19.7889	20.0989	19.5266	20.1937	20.1902	21.2077
	0.207952	0.218257	IGKV3-7	A0A075B6H7	A0A075B6H7;A0A0C4DH55;A0A0C4DH90;P01624	A0A075B6H7_HUMAN	Immunoglobulin kappa variable 3-7 (non-functional) (Fragment)	Color2 [DarkGray]	1	4		25.7958	26.4199	26.5257	25.587	26.2259	26.1808	25.0706	26.3603	27.4439	26.5901
	0.205748	0.540032	GAPDH	P04406	P04406	G3P_HUMAN	Glyceraldehyde-3-phosphate dehydrogenase	Color2 [DarkGray]	1	4		15.6285	16.0941	14.4485	16.1985	15.3571	17.018	19.2547	16.0689	13.3217	14.7633
	0.205261	-0.229471	IGLV5-39	A0A0G2JS06	A0A0G2JS06	LV539_HUMAN	Immunoglobulin lambda variable 5-39	Color2 [DarkGray]	1	4		18.9103	20.1715	19.248	18.9885	19.5109	18.3767	18.5109	18.6348	20.0328	20.1267
	0.200504	-0.313308	C1QB	P02746	P02746	C1QB_HUMAN	Complement C1q subcomponent subunit B	Color2 [DarkGray]	1	4		23.2561	24.1093	23.1868	23.7397	24.5204	25.293	21.826	23.5954	23.7306	22.8007
	0.199523	-0.304907	HBA2	P69905	P69905	HBA_HUMAN	Hemoglobin subunit alpha	Color2 [DarkGray]	1	4		23.4198	23.7818	22.9752	23.2421	23.8206	24.0423	21.3489	24.7236	23.1232	22.477
	0.199057	-0.165134	IGHM	P01871	P01871	IGHM_HUMAN	Immunoglobulin heavy constant mu	Color2 [DarkGray]	1	4		29.1283	29.1242	28.8355	29.1208	29.1601	28.4639	28.5377	28.7607	30.2002	28.5807
	0.198907	1.06185	CFHR1	Q03591	Q03591	FHR1_HUMAN	Complement factor H-related protein 1	Color2 [DarkGray]	1	4		21.1411	16.1643	22.6192	21.4704	15.0034	22.1809	22.2367	20.585	22.156	14.549
	0.197857	0.199361	IGKV3-20	P01619	P01619	KV320_HUMAN	Immunoglobulin kappa variable 3-20	Color2 [DarkGray]	1	4		26.1475	26.058	26.4256	26.2039	26.568	26.6659	25.5568	26.5156	27.8148	25.8468
	0.196881	-0.666265	SERPINA5	P05154	P05154	IPSP_HUMAN	Plasma serine protease inhibitor	Color2 [DarkGray]	1	4		14.7931	18.4247	18.187	14.4597	17.7926	12.9955	14.1634	18.1126	17.3758	17.6785
	0.191313	0.171321	IGKV1-27	A0A075B6S5	A0A075B6S5	KV127_HUMAN	Immunoglobulin kappa variable 1-27	Color2 [DarkGray]	1	4		20.1136	20.1832	20.5476	20.0745	20.1849	20.3606	19.6896	20.0714	21.7087	20.13
	0.187894	-0.158727	IGLV1-47	P01700	P01700	LV147_HUMAN	Immunoglobulin lambda variable 1-47	Color2 [DarkGray]	1	4		23.3946	23.5447	23.3359	23.4333	23.9556	22.9953	22.7313	24.0847	24.1984	22.8607
	0.186599	0.220991	VASN	Q6EMK4	Q6EMK4	VASN_HUMAN	Vasorin	Color2 [DarkGray]	1	4		16.1502	16.5989	14.4848	15.9172	16.2499	15.289	15.5237	16.305	16.6457	16.7425
	0.184566	0.152184	IGHV3-72	A0A0B4J1Y9	A0A0B4J1Y9	HV372_HUMAN	Immunoglobulin heavy variable 3-72	Color2 [DarkGray]	1	4		22.2333	22.5702	22.7339	22.225	22.3801	22.35	21.8965	22.3865	23.754	22.5164
	0.184428	-0.163684	CETP	P11597	P11597	CETP_HUMAN	Cholesteryl ester transfer protein	Color2 [DarkGray]	1	4		16.4134	17.0084	16.2832	16.3407	16.5841	16.9071	15.0871	16.6591	16.4649	16.6932
	0.183949	-0.105293	THBS4	P35443	P35443;P49747	TSP4_HUMAN	Thrombospondin-4	Color2 [DarkGray]	1	4		17.4666	17.7353	17.7666	17.2478	17.7562	18.029	17.3467	17.9027	17.0365	17.1311
	0.180975	0.108574	CFD	P00746	P00746	CFAD_HUMAN	Complement factor D	Color2 [DarkGray]	1	4		16.6277	16.0717	16.4389	16.5071	16.3171	15.7658	16.4684	16.9946	16.8856	16.3909
	0.180175	-0.20756	IGLV10-54	A0A075B6I4	A0A075B6I4	LVX54_HUMAN	Immunoglobulin lambda variable 10-54	Color2 [DarkGray]	1	4		14.4071	13.755	14.6306	15.6824	15.0538	13.9817	15.2147	14.8033	14.976	13.5153
	0.180103	0.272263	IGHV3-35	A0A0C4DH35	A0A0C4DH35	A0A0C4DH35_HUMAN	Immunoglobulin heavy variable 3-35 (non-functional) (Fragment)	Color2 [DarkGray]	1	4		21.9114	22.2439	22.3015	22.1697	21.9153	22.3301	20.7156	21.8051	24.3214	22.7309
	0.178309	0.220975	IGLV6-57	P01721	P01721	LV657_HUMAN	Immunoglobulin lambda variable 6-57	Color2 [DarkGray]	1	4		19.8761	18.9789	18.7388	20.2624	20.5654	20.944	20.0698	19.7324	19.9263	18.8542
	0.178131	-0.246523	APOC2	P02655	P02655	APOC2_HUMAN	Apolipoprotein C-II	Color2 [DarkGray]	1	4		22.9217	22.4593	23.7475	22.6451	22.2879	21.2443	24.1733	22.6868	22.6919	22.0326
	0.17629	-0.138396	PCOLCE	Q15113	Q15113	PCOC1_HUMAN	Procollagen C-endopeptidase enhancer 1	Color2 [DarkGray]	1	4		16.2492	16.4014	16.0977	15.8309	16.4377	16.3368	16.3166	16.8686	15.4394	15.3635
	0.176105	0.21124	IGKV1-33;IGKV1D-33	P01593;P01594	P01593;P01594	KV133_HUMAN;KVD33_HUMAN	Immunoglobulin kappa variable 1D-33	Color2 [DarkGray]	1	4		22.4548	22.6853	23.2749	22.409	22.9136	23.0684	22.079	22.6405	24.6153	22.3905
	0.1733	-0.323363	KRT2	P35908	P35908	K22E_HUMAN	Keratin, type II cytoskeletal 2 epidermal	Color2 [DarkGray]	1	4		21.0455	18.1897	19.7136	21.9657	19.4314	19.9689	20.9326	19.3979	19.2094	19.2203
	0.172407	0.160744	IGKV1-8	A0A0C4DH67	A0A0C4DH67;A0A0C4DH69	KV108_HUMAN	Immunoglobulin kappa variable 1-8	Color2 [DarkGray]	1	4		22.335	22.4925	22.7533	22.292	22.6327	22.8214	21.6098	22.8107	23.7751	22.2923
	0.171391	-0.208594	IGLV3-27	P01718	P01718	LV327_HUMAN	Immunoglobulin lambda variable 3-27	Color2 [DarkGray]	1	4		21.4569	22.0857	22.8126	21.5602	22.674	22.3096	21.8513	20.8859	23.1388	21.3607
	0.170721	0.130606	IGHG1	P01857	P01857;P01859	IGHG1_HUMAN	Immunoglobulin heavy constant gamma 1	Color2 [DarkGray]	1	4		28.7339	28.6812	28.8216	28.882	28.8406	29.0873	27.9197	28.8177	29.7725	29.015
	0.170223	-0.435202	IGHV4-4	A0A075B6R2	A0A075B6R2;A0A075B7B6;A0A087WW49	HV404_HUMAN	Immunoglobulin heavy variable 4-4	Color2 [DarkGray]	1	4		17.9653	20.5551	21.5516	17.1891	20.5096	20.1984	19.7134	20.0358	17.393	18.2541
	0.168734	0.10759	PIGR	P01833	P01833	PIGR_HUMAN	Polymeric immunoglobulin receptor	Color2 [DarkGray]	1	4		18.537	18.8628	18.6829	18.3109	18.5157	18.3564	18.4246	18.2462	19.4925	18.9276
	0.166127	0.211094	IGLV3-21	P80748	P80748	LV321_HUMAN	Immunoglobulin lambda variable 3-21	Color2 [DarkGray]	1	4		19.9855	21.2951	20.1667	21.0032	21.4566	20.5963	20.2928	20.6295	22.5327	20.9112
	0.165654	0.201997	IGLV7-46	A0A075B6I9	A0A075B6I9	LV746_HUMAN	Immunoglobulin lambda variable 7-46	Color2 [DarkGray]	1	4		21.1513	21.0671	21.7286	21.012	20.7834	21.2001	21.5841	19.7311	22.4094	21.8276
	0.159966	-0.125884	HPR	P00739	P00739	HPTR_HUMAN	Haptoglobin-related protein	Color2 [DarkGray]	1	4		21.6816	22.1971	22.2503	21.7384	22.243	22.0482	21.0532	21.8499	22.7849	21.7449
	0.156058	0.183341	IGHV7-4-1	A0A0J9YVY3	A0A0J9YVY3	HV741_HUMAN	Immunoglobulin heavy variable 7-4-1	Color2 [DarkGray]	1	4		19.6063	20.2568	21.3445	19.5523	19.7521	20.5961	19.3889	20.2013	21.2485	19.9939
	0.152512	-0.226913	HSPD1	P10809	P10809	CH60_HUMAN	60 kDa heat shock protein, mitochondrial	Color2 [DarkGray]	1	4		15.8449	15.1322	15.0506	14.1861	14.362	14.9865	16.1894	13.1594	14.2798	14.8264
	0.149749	-0.188082	AXDND1	Q5T1B0	Q5T1B0	AXDN1_HUMAN	Axonemal dynein light chain domain-containing protein 1	Color2 [DarkGray]	1	4		14.5699	16.8066	15.7025	14.8633	16.3497	15.971	15.9108	15.3399	14.6766	15.4534
	0.14949	-0.0701622	FETUB	Q9UGM5	Q9UGM5	FETUB_HUMAN	Fetuin-B	Color2 [DarkGray]	1	4		18.0437	17.86	17.8733	17.9777	17.5914	17.93	17.4126	17.4384	18.2671	17.9472
	0.143191	0.237364	CDC5L	Q99459	Q99459	CDC5L_HUMAN	Cell division cycle 5-like protein	Color2 [DarkGray]	1	4		23.7888	24.0136	24.3085	23.6321	23.7642	24.069	22.4927	23.3295	26.2005	24.6023
	0.142303	-0.096088	IGHV4-34	P06331	A0A0C4DH41;A0A0J9YWU9;P01824;P01825;P06331;P0DP06;P0DP08	HV434_HUMAN	Immunoglobulin heavy variable 4-34	Color2 [DarkGray]	1	4		24.6213	24.6053	25.0522	24.492	24.3785	24.9808	24.1983	24.023	25.1975	24.2692
	0.139906	-0.160244	SDHA	P31040	P31040	SDHA_HUMAN	Succinate dehydrogenase [ubiquinone] flavoprotein subunit, mitochondrial	Color2 [DarkGray]	1	4		17.3586	16.1998	15.975	16.7801	17.3063	17.5347	16.8822	16.7894	15.6804	15.9317
	0.139262	0.117023	CR2	P20023	P20023	CR2_HUMAN	Complement receptor type 2	Color2 [DarkGray]	1	4		15.9107	16.287	15.7011	15.7831	15.9268	16.1124	15.3028	15.6188	16.0496	17.1103
	0.138492	-0.135048	FN1	P02751	P02751	FINC_HUMAN	Fibronectin	Color2 [DarkGray]	1	4		22.0446	23.1476	23.3263	22.7747	23.5858	23.7824	22.197	22.7663	22.8402	22.6178
	0.138441	-0.336466	CSTA	P01040	P01040	CYTA_HUMAN	Cystatin-A	Color2 [DarkGray]	1	4		16.6446	16.5212	16.535	16.4674	16.6541	17.3044	19.2581	15.4543	13.929	15.1942
	0.138307	-0.213507	PROZ	P22891	P22891	PROZ_HUMAN	Vitamin K-dependent protein Z	Color2 [DarkGray]	1	4		14.524	16.4702	15.2177	13.7113	16.0387	15.2964	13.7414	15.3365	15.4572	15.0627
	0.138258	0.0457794	AGT	P01019	P01019	ANGT_HUMAN	Angiotensinogen	Color2 [DarkGray]	1	4		20.1996	20.0335	19.7611	20.0738	20.0386	19.924	20.1254	20.2745	20.2744	19.7372
	0.137043	0.095916	C6	P13671	P13671	CO6_HUMAN	Complement component C6	Color2 [DarkGray]	1	4		21.6831	21.7285	21.9437	21.7103	21.6052	21.6042	22.4606	20.9854	22.2852	21.8152
	0.13641	0.160342	IGLV2-23	P01705	P01705	LV223_HUMAN	Immunoglobulin lambda variable 2-23	Color2 [DarkGray]	1	4		17.473	18.1144	18.891	17.6099	17.6427	18.1685	16.9891	17.6694	19.1088	18.5968
	0.136282	-0.112467	IGLL1	P15814	P15814	IGLL1_HUMAN	Immunoglobulin lambda-like polypeptide 1	Color2 [DarkGray]	1	4		19.8328	19.9371	19.8881	19.7496	19.8772	19.4725	19.1151	19.1415	20.5485	20.4446
	0.136018	-0.0630554	IGHV3-64D	A0A0J9YX35	A0A0J9YX35	HV64D_HUMAN	Immunoglobulin heavy variable 3-64D	Color2 [DarkGray]	1	4		20.3092	19.9649	20.1478	20.2488	20.2577	20.4154	19.7525	20.3094	20.4484	19.6874
	0.135843	-0.234834	IGLV5-52	A0A0A0MRZ9	A0A0A0MRZ9	LV552_HUMAN	Immunoglobulin lambda variable 5-52	Color2 [DarkGray]	1	4		15.3537	14.3738	14.2511	15.1722	14.8653	15.1532	13.7574	13.7172	16.7639	13.4502
	0.135699	-0.231861	IGLC2;IGLC3	P0DOY2;P0DOY3	P0DOY2;P0DOY3	IGLC2_HUMAN;IGLC3_HUMAN	Immunoglobulin lambda constant 2	Color2 [DarkGray]	1	4		22.3159	23.3295	24.2395	21.7354	22.1156	22.1296	21.8617	21.5989	22.7792	24.2074
	0.131785	0.0727154	PCYOX1	Q9UHG3	Q9UHG3	PCYOX_HUMAN	Prenylcysteine oxidase 1	Color2 [DarkGray]	1	4		19.2747	19.2069	18.7806	19.0035	19.0128	19.108	19.4946	19.0685	18.4595	19.5114
	0.131746	-0.0672241	C4BPB	P20851	P20851	C4BPB_HUMAN	C4b-binding protein beta chain	Color2 [DarkGray]	1	4		22.4899	22.4853	22.559	23.1479	22.9949	23.1603	22.6087	22.6359	22.6042	22.3319
	0.130367	-0.062458	C7	P10643	P10643	CO7_HUMAN	Complement component C7	Color2 [DarkGray]	1	4		21.5961	21.6825	21.4953	21.5111	21.6633	20.9427	21.3431	21.8923	21.8792	21.5786
	0.129806	-0.0826962	IGKV2-30	P06310	P06310	KV230_HUMAN	Immunoglobulin kappa variable 2-30	Color2 [DarkGray]	1	4		22.8431	22.4784	22.801	22.9755	22.6483	22.3378	22.2284	22.4506	23.4726	22.8433
	0.128734	0.0922264	SERPINA10	Q9UK55	Q9UK55	ZPI_HUMAN	Protein Z-dependent protease inhibitor	Color2 [DarkGray]	1	4		16.9684	17.342	17.4292	16.6892	16.7234	17.2449	17.5861	17.3295	16.2656	17.1874
	0.12788	0.118025	PRSS3	P35030	P07478;P35030;Q8NHM4	TRY3_HUMAN	Trypsin-3	Color2 [DarkGray]	1	4		19.5065	19.5524	19.9107	18.8397	18.713	19.0531	20.2363	18.7299	19.3108	19.7824
	0.119948	-0.203421	HBD	P02042	P02042	HBD_HUMAN	Hemoglobin subunit delta	Color2 [DarkGray]	1	4		19.8388	20.5367	19.9267	19.699	20.4107	20.4337	17.544	21.2023	20.2228	19.992
	0.119706	0.126496	IGKV3D-15	A0A087WSY6	A0A087WSY6	KVD15_HUMAN	Immunoglobulin kappa variable 3D-15	Color2 [DarkGray]	1	4		22.3976	22.5152	22.9023	22.1716	22.0541	22.4645	21.5718	22.0844	23.7789	22.7738
	0.11852	-0.135399	IGKV3D-20	A0A0C4DH25	A0A0C4DH25	KVD20_HUMAN	Immunoglobulin kappa variable 3D-20	Color2 [DarkGray]	1	4		22.1864	22.383	22.5939	22.0154	22.0682	21.9416	21.0761	21.6683	23.5751	22.3086
	0.113946	-0.0965637	APOC1	P02654	P02654	APOC1_HUMAN	Apolipoprotein C-I	Color2 [DarkGray]	1	4		22.1907	21.6821	21.6979	22.0877	21.7051	21.1022	22.2966	22.6205	21.66	21.2014
	0.110869	0.127568	NID1	P14543	P14543	NID1_HUMAN	Nidogen-1	Color2 [DarkGray]	1	4		15.2095	16.1155	16.5107	15.272	15.4662	15.2069	16.5194	16.1412	14.8368	16.5075
	0.110393	0.191938	APOC4	P55056	P55056	APOC4_HUMAN	Apolipoprotein C-IV	Color2 [DarkGray]	1	4		21.3156	20.24	21.6649	21.231	19.6574	19.0879	22.2705	21.0536	21.6159	21.0407
	0.1087	0.0934612	C4A	P0C0L4	P0C0L4	CO4A_HUMAN	Complement C4-A	Color2 [DarkGray]	1	4		24.0467	23.1761	22.9109	24.2019	23.7414	24.2592	24.119	23.5736	23.3068	23.2857
	0.102008	0.0795307	PCSK9	Q8NBP7	Q8NBP7	PCSK9_HUMAN	Proprotein convertase subtilisin/kexin type 9	Color2 [DarkGray]	1	4		19.255	18.6623	18.8905	19.0919	18.8845	18.7365	20.0039	18.4005	18.8714	19.1696
	0.099657	-0.106077	COL6A1	P12109	P12109	CO6A1_HUMAN	Collagen alpha-1(VI) chain	Color2 [DarkGray]	1	4		14.4874	15.0041	14.9817	14.7954	15.4007	14.3098	15.6181	15.6763	13.8025	14.7322
	0.0992151	0.0598522	IGLV4-69	A0A075B6H9	A0A075B6H9	LV469_HUMAN	Immunoglobulin lambda variable 4-69	Color2 [DarkGray]	1	4		22.3212	21.857	22.4613	22.664	22.2428	22.2634	21.9094	22.3201	23.0145	22.3382
	0.0963289	-0.0860458	APOF	Q13790	Q13790	APOF_HUMAN	Apolipoprotein F	Color2 [DarkGray]	1	4		17.8182	18.5967	18.4219	17.5286	18.351	17.5684	18.479	17.5408	17.8398	18.8583
	0.0940779	-0.0249825	TGFBI	Q15582	Q15582	BGH3_HUMAN	Transforming growth factor-beta-induced protein ig-h3	Color2 [DarkGray]	1	4		18.4956	18.8554	18.7068	18.4786	18.6354	18.4885	18.6132	18.7871	18.7315	18.4267
	0.0924829	0.081303	IGHV3-49	A0A0A0MS15	A0A0A0MS15;A0A0B4J1V6	HV349_HUMAN	Immunoglobulin heavy variable 3-49	Color2 [DarkGray]	1	4		21.8745	22.1538	21.6365	21.7725	21.924	21.8966	21.0371	21.8609	23.0024	21.9708
	0.0911483	0.111022	PSME1	Q06323	Q06323	PSME1_HUMAN	Proteasome activator complex subunit 1	Color2 [DarkGray]	1	4		20.5421	20.6863	20.5585	21.3387	21.2136	22.1784	21.5965	20.9606	20.1377	20.0212
	0.0877348	-0.0421021	SERPIND1	P05546	P05546	HEP2_HUMAN	Heparin cofactor 2	Color2 [DarkGray]	1	4		20.7601	20.0433	20.454	20.4187	19.8668	20.2821	19.9856	20.4241	20.257	20.3835
	0.0876796	-0.112271	IGHV4-59	P01825	P01825	HV459_HUMAN	Immunoglobulin heavy variable 4-59	Color2 [DarkGray]	1	4		16.0191	17.1416	18.3888	17.709	17.3192	17.8069	16.5603	17.4977	17.5767	16.5747
	0.0850152	-0.0345478	F5	P12259	P12259	FA5_HUMAN	Coagulation factor V	Color2 [DarkGray]	1	4		18.0474	18.0414	18.0564	18.0588	17.7109	17.6	18.215	18.267	17.9484	17.7117
	0.0816045	0.0428471	F12	P00748	P00748	FA12_HUMAN	Coagulation factor XII	Color2 [DarkGray]	1	4		20.0927	20.1163	20.0542	20.2154	20.3544	20.8822	20.2029	19.7634	20.0855	20.1131
	0.0814376	0.0882885	DLST	P36957	P36957	ODO2_HUMAN	Dihydrolipoyllysine-residue succinyltransferase component of 2-oxoglutarate dehydrogenase complex, mitochondrial	Color2 [DarkGray]	1	4		17.5576	16.512	16.3484	17.1422	17.4245	17.9929	17.4155	17.1889	16.6526	16.1763
	0.0764228	0.117031	IGKV2-28;IGKV2D-28	A0A075B6P5;P01615	A0A075B6P5;P01615	KV228_HUMAN;KVD28_HUMAN	Immunoglobulin kappa variable 2-28	Color2 [DarkGray]	1	4		21.3615	21.7169	21.8939	21.795	22.5779	22.1868	21.135	23.0734	23.0634	20.4718
	0.0751276	0.0694641	IGLV3-10	A0A075B6K4	A0A075B6K0;A0A075B6K4	LV310_HUMAN	Immunoglobulin lambda variable 3-10	Color2 [DarkGray]	1	4		21.9379	22.7132	23.0791	22.2359	22.0432	23.0896	21.7279	22.0119	22.8243	22.7031
	0.0735463	-0.0538704	F13B	P05160	P05160	F13B_HUMAN	Coagulation factor XIII B chain	Color2 [DarkGray]	1	4		22.0131	22.007	21.6495	22.2212	22.2404	22.7468	21.4704	22.2738	21.4916	21.8793
	0.0723098	0.0334351	APOB	P04114	P04114	APOB_HUMAN	Apolipoprotein B-100	Color2 [DarkGray]	1	4		26.5925	26.6305	26.4414	26.4264	26.5171	26.3965	26.8784	26.6321	26.0081	26.8598
	0.0699166	0.0517399	TNFSF14	O43557	O43557	TNF14_HUMAN	Tumor necrosis factor ligand superfamily member 14	Color2 [DarkGray]	1	4		18.6563	19.4891	19.5915	18.8882	18.5056	19.1063	18.7612	18.8214	19.0745	19.6261
	0.0669777	-0.0476761	FRMPD1	Q5SYB0	Q5SYB0	FRPD1_HUMAN	FERM and PDZ domain-containing protein 1	Color2 [DarkGray]	1	4		18.9297	19.5716	19.3101	18.5439	19.096	18.7118	18.7754	18.9867	18.9744	19.7646
	0.0652925	-0.0893547	IGKV2D-29	A0A075B6S2	A0A075B6S2;A2NJV5	KVD29_HUMAN	Immunoglobulin kappa variable 2D-29	Color2 [DarkGray]	1	4		21.3701	20.8136	20.3762	21.3513	20.8567	20.3705	20.5275	19.6425	21.5796	22.2009
	0.06121	0.155873	CALR	P27797	P27797	CALR_HUMAN	Calreticulin	Color2 [DarkGray]	1	4		14.7998	16.126	16.0409	16.2219	16.5351	15.9037	18.4775	16.6053	16.3879	13.1287
	0.0609809	0.0760113	IGLV2-11	P01706	P01706	LV211_HUMAN	Immunoglobulin lambda variable 2-11	Color2 [DarkGray]	1	4		19.762	20.4607	19.5651	19.8559	20.6606	21.2837	19.0728	19.6902	20.7514	19.8862
	0.0604824	0.0643995	CD44	P16070	P16070	CD44_HUMAN	CD44 antigen	Color2 [DarkGray]	1	4		14.941	14.5981	13.3465	14.5294	14.6738	14.2729	14.6963	15.0247	13.5609	14.8561
	0.0597357	0.0830585	IGKV6-21	A0A0C4DH24	A0A0C4DH24	KV621_HUMAN	Immunoglobulin kappa variable 6-21	Color2 [DarkGray]	1	4		20.2396	19.5869	19.9437	20.3067	19.6426	20.0029	19.0408	19.7389	21.8183	19.5338
	0.0577211	0.0182316	C2	P06681	P06681	CO2_HUMAN	Complement C2	Color2 [DarkGray]	1	4		18.4536	18.3287	18.487	18.4225	18.352	18.3765	18.4835	18.4223	18.7658	18.0868
	0.0562568	-0.0895943	F13A1	P00488	P00488	F13A_HUMAN	Coagulation factor XIII A chain	Color2 [DarkGray]	1	4		22.1566	21.8772	21.212	22.562	22.3172	23.2675	20.2477	22.666	21.4795	22.0162
	0.0535327	-0.0891037	IGHG4	P01861	P01861	IGHG4_HUMAN	Immunoglobulin heavy constant gamma 4	Color2 [DarkGray]	1	4		26.3612	26.0927	25.3104	26.4398	26.2287	24.9261	25.2726	25.2029	27.8023	26.7834
	0.0502611	-0.020871	PROS1	P07225	P07225	PROS_HUMAN	Vitamin K-dependent protein S	Color2 [DarkGray]	1	4		23.413	23.3858	23.5161	23.8489	23.6873	23.9865	23.5622	23.4334	23.4812	23.2835
	0.0475842	-0.0940708	IGHV4-31	P0DP07	P0DP07	HV431_HUMAN	Immunoglobulin heavy variable 4-31	Color2 [DarkGray]	1	4		16.0705	16.0082	14.6135	16.4649	16.1085	15.2196	15.1158	15.8821	18.0826	14.4953
	0.0441674	0.0390118	IGKV1-5	P01602	P01602	KV105_HUMAN	Immunoglobulin kappa variable 1-5	Color2 [DarkGray]	1	4		22.4762	22.5055	22.5511	22.6794	22.8184	22.8597	21.7434	22.8357	23.5401	22.2468
	0.0430065	0.0670095	CA1	P00915	P00915	CAH1_HUMAN	Carbonic anhydrase 1	Color2 [DarkGray]	1	4		17.5925	17.8358	17.5418	17.4946	17.5228	18.0917	15.9013	19.109	18.1344	17.0862
	0.0417926	-0.0530037	IGLV8-61	A0A075B6I0	A0A075B6I0	LV861_HUMAN	Immunoglobulin lambda variable 8-61	Color2 [DarkGray]	1	4		21.7828	22.2747	22.3248	21.6884	22.0504	21.4459	21.8896	20.723	22.6918	23.1057
	0.0417616	-0.0365219	JCHAIN	P01591	P01591	IGJ_HUMAN	Immunoglobulin J chain	Color2 [DarkGray]	1	4		25.3599	25.3374	25.5296	25.2178	25.1365	24.8999	24.8743	24.856	26.4225	25.3458
	0.041375	-0.0592709	IGLV3-25	P01717	P01717	LV325_HUMAN	Immunoglobulin lambda variable 3-25	Color2 [DarkGray]	1	4		19.4857	20.6439	21.267	19.4611	20.4182	20.9133	20.152	19.3048	21.1124	19.4971
	0.0412968	-0.0710287	FGL1	Q08830	Q08830	FGL1_HUMAN	Fibrinogen-like protein 1	Color2 [DarkGray]	1	4		16.3683	15.9292	15.6241	15.9429	15.3518	16.1585	17.8037	14.4267	15.0727	15.3996
	0.0411002	0.0282467	PLEC	Q15149	Q15149	PLEC_HUMAN	Plectin	Color2 [DarkGray]	1	4		17.3104	17.873	18.3817	17.3322	17.1167	17.6069	17.5006	17.5336	17.6322	17.8819
	0.03782	0.0178223	SERPINF1	P36955	P36955	PEDF_HUMAN	Pigment epithelium-derived factor	Color2 [DarkGray]	1	4		20.125	20.0728	20.501	19.9458	19.8823	19.6255	20.2737	20.2266	20.2464	20.2436
	0.0336273	0.0297287	IGLL5	B9A064	A0M8Q6;B9A064;P0CF74;P0CG04;P0DOY2;P0DOY3	IGLL5_HUMAN	Immunoglobulin lambda-like polypeptide 5	Color2 [DarkGray]	1	4		27.3094	27.8009	27.8675	27.3204	27.5743	27.3227	26.9874	27.1521	28.4374	28.1216
	0.0310792	-0.0122272	AIDA	Q96BJ3	Q96BJ3	AIDA_HUMAN	Axin interactor, dorsalization-associated protein	Color2 [DarkGray]	1	4		19.1185	19.4902	19.4276	19.6068	19.0586	19.3718	18.9919	19.4098	19.4469	19.4202
	0.0304827	-0.0569401	LOC390937	A0A1W2PQ73	A0A1W2PQ73	A0A1W2PQ73_HUMAN	Uncharacterized protein	Color2 [DarkGray]	1	4		19.0107	18.7326	19.5395	20.5335	20.405	20.3379	17.6229	20.5876	20.1178	19.2704
	0.0280642	0.055558	IGHV1-2	P23083	A0A0C4DH31;P23083	HV102_HUMAN	Immunoglobulin heavy variable 1-2	Color2 [DarkGray]	1	4		22.8216	22.5364	21.5054	22.8966	22.3752	23.0701	22.5364	22.3792	24.1711	20.2562
	0.022914	-0.0170429	SELENOP	P49908	P49908	SEPP1_HUMAN	Selenoprotein P	Color2 [DarkGray]	1	4		18.8786	19.1962	19.0832	18.9857	18.6983	19.0096	18.0816	19.008	19.5727	19.085
	0.0211024	0.0816513	KRT80	Q6KB66	Q6KB66	K2C80_HUMAN	Keratin, type II cytoskeletal 80	Color2 [DarkGray]	1	4		19.3446	18.2407	19.0012	21.4096	14.2826	19.6561	16.107	19.4729	18.8411	18.61
	0.0205999	0.0133507	IGLV3-19	P01714	P01714	LV319_HUMAN	Immunoglobulin lambda variable 3-19	Color2 [DarkGray]	1	4		19.7671	20.0955	20.0199	19.8546	20.2313	20.1957	19.3827	20.2345	20.5326	19.6898
	0.0168197	0.00939217	GPX3	P22352	P22352	GPX3_HUMAN	Glutathione peroxidase 3	Color2 [DarkGray]	1	4		18.9636	19.2541	18.3934	18.966	19.12	18.8769	18.7766	18.9699	19.4063	18.7144
	0.0163754	0.0416576	IGHV3-53	P01767	A0A0C4DH42;P01767	HV353_HUMAN	Immunoglobulin heavy variable 3-53	Color2 [DarkGray]	1	4		15.2971	16.0359	16.4742	15.4738	16.2478	15.9149	14.3333	16.8398	18.61	14.039
	0.0163161	0.0189262	IGHV5-51	A0A0C4DH38	A0A0C4DH38	HV551_HUMAN	Immunoglobulin heavy variable 5-51	Color2 [DarkGray]	1	4		22.6499	22.8103	23.1466	22.711	23.1326	23.2323	21.944	23.2776	23.9727	22.1183
	0.0140119	0.0113869	ORM2	P19652	P19652	A1AG2_HUMAN	Alpha-1-acid glycoprotein 2	Color2 [DarkGray]	1	4		21.8997	21.832	21.2707	21.8834	22.0988	21.8677	22.3028	22.1094	21.8532	20.9084
	0.0137255	-0.0198252	MYH9	P35579	P35579	MYH9_HUMAN	Myosin-9	Color2 [DarkGray]	1	4		16.6173	17.0619	16.9083	15.332	15.1943	15.9854	15.8498	15.5556	16.3989	17.2251
	0.0114056	-0.0135529	PLTP	P55058	P55058	PLTP_HUMAN	Phospholipid transfer protein	Color2 [DarkGray]	1	4		17.6841	16.5944	16.6399	17.4448	16.8878	17.0689	17.7267	17.8441	16.3408	16.2026
	0.00699057	-0.00807686	SPP2	Q13103	Q13103	SPP24_HUMAN	Secreted phosphoprotein 24	Color2 [DarkGray]	1	4		17.8696	18.6832	19.1969	18.1346	18.7521	19.2492	18.0221	19.3178	17.9849	18.022
	0.00361698	0.00448227	IGLV4-60	A0A075B6I1	A0A075B6I1	LV460_HUMAN	Immunoglobulin lambda variable 4-60	Color2 [DarkGray]	1	4		18.3033	18.3714	17.7582	18.4476	18.7659	18.751	17.7198	18.7608	19.2676	17.1697
	0.00350444	-0.00345383	PLG	P00747	P00747	PLMN_HUMAN	Plasminogen	Color2 [DarkGray]	1	4		24.4848	23.8404	23.9586	25.0555	24.3085	25.2365	24.0665	24.3044	24.3166	23.7064
	0.00307912	-0.00170746	AZGP1	P25311	P25311	ZA2G_HUMAN	Zinc-alpha-2-glycoprotein	Color2 [DarkGray]	1	4		20.4578	20.3661	20.1365	20.4098	20.3853	19.8447	20.6571	20.8243	20.1033	20.3176
	0.00133776	-0.000732803	SERPINF2	P08697	P08697	A2AP_HUMAN	Alpha-2-antiplasmin	Color2 [DarkGray]	1	4		21.7296	21.4279	21.2463	21.6433	21.5899	21.8708	21.4912	21.9276	21.1738	21.1701
	0.000736884	-0.0005867	IGLC7	A0M8Q6	A0M8Q6	IGLC7_HUMAN	Immunoglobulin lambda constant 7	Color2 [DarkGray]	1	4		26.8562	27.0782	26.9714	26.9166	27.1895	27.0014	26.5098	26.3689	27.7726	27.3562
